# Supplementary material for: The role of exosomes for sustained specific cardiorespiratory and metabolic improvements in males with type 2 diabetes after detraining
Source: eBioMedicine. 2024 Dec 2;110:105471. doi: 10.1016/j.ebiom.2024.105471 (PMC11652844; doi:10.1016/j.ebiom.2024.105471)
Supplement: Supplementary Table S1 [file mmc1.xlsx]

## Sheet: Sheet1
Antibodies used	Catalogue/Company	Dilution	RRID	Validation
DRP1	5391/ Cell Signaling Technology	1/1000	AB_11178938	https://www.cellsignal.com/products/primary-antibodies/drp1-d8h5-rabbit-mab/5391
p-DRP1(Ser616)	3455/ Cell Signaling Technology	1/1000	AB_2085352	https://www.cellsignal.com/products/primary-antibodies/phospho-drp1-ser616-antibody/3455
PARKIN	4211/ Cell Signaling Technology	1/1000	AB_2159920	https://www.cellsignal.com/products/primary-antibodies/parkin-prk8-mouse-mab/4211
GAPDH	2118/ Cell Signaling Technology	1/1000	AB_561053	https://www.cellsignal.com/products/primary-antibodies/gapdh-14c10-rabbit-mab/2118
HSL	4107/ Cell Signaling Technology	1/1000	AB_2296900	https://www.cellsignal.com/products/primary-antibodies/hsl-antibody/4107
ATGL	2138/ Cell Signaling Technology	1/1000	AB_2167955	https://www.cellsignal.com/products/primary-antibodies/atgl-antibody/2138
OPA1	612607/ BD Biosciences	1/1000	AB_399889	https://www.bdbiosciences.com/en-be/products/reagents/microscopy-imaging-reagents/immunofluorescence-reagents/purified-mouse-anti-opa1.612607
MFN1	ab57602/ Abcam	1/1000	AB_2142624	https://www.abcam.com/en-us/products/primary-antibodies/mitofusin-2-mitofusin-1-antibody-3c9-ab57602
MFN2	ab56889/ Abcam	1/1000	AB_2142629	https://www.abcam.com/en-us/products/primary-antibodies/mitofusin-2-antibody-6a8-ab56889
PINK1	ab23707/ Abcam	1/1000	AB_447627	https://doc.abcam.com/datasheets/inactive/ab23707/en-us/pink1-antibody-ab23707.pdf
MGL	ab228598/ Abcam	1/1000	AB_3391727	https://www.abcam.com/en-us/products/primary-antibodies/monoacylglycerol-lipase-mgl-antibody-ab228598
p-PINK1(Thr257)	68-0057-100/ Ubiquigent	1/1000	AB_3101975	https://www.ubiquigent.com/services/u-product/pink1-pthr257-human-residues-250-262-pab
p-PARKIN(Ser65)	68-0056-100/ Ubiquigent	1/1000	AB_3101976	https://www.ubiquigent.com/services/u-product/parkin-pser65-human-residues-60-72-pab
NRF2	sc-365949/ Santa Cruz Biotechnology	1/1000	AB_10917561	https://www.scbt.com/de/p/nrf2-antibody-a-10
PGC1α	ST1202/ Millipore	1/1000	AB_2237237	https://www.merckmillipore.com/IT/it/product/Anti-PGC-1-Mouse-mAb-4C1.3,EMD_BIO-ST1202?ReferrerURL=https%3A%2F%2Fwww.google.com%2F
DGAT1	82945-1-RR/ Proteintech	1/1000	AB_3391728	https://www.ptglab.com/products/DGAT1-Antibody-82945-1-RR.htm
Anti-rabbit IgG HRP-conjugated	7074/ Cell Signaling Technology	2500-01-01	AB_2099233	https://www.cellsignal.com/products/secondary-antibodies/anti-rabbit-igg-hrp-linked-antibody/7074
Anti-mouse IgG HRP-conjugated	7076/ Cell Signaling Technology	1/1000	AB_330924	https://www.cellsignal.com/products/secondary-antibodies/anti-mouse-igg-hrp-linked-antibody/7076
