# Supplementary material for: The role of exosomes for sustained specific cardiorespiratory and metabolic improvements in males with type 2 diabetes after detraining
Source: eBioMedicine. 2024 Dec 2;110:105471. doi: 10.1016/j.ebiom.2024.105471 (PMC11652844; doi:10.1016/j.ebiom.2024.105471)
Supplement: Supplementary Table S2 [file mmc2.xlsx]

## Sheet: SEV proteins
Table S2: List of proteins identified in serum SEV isolated from T2D (n=5), IR-NDM (n=5) and IS-NDM (n=5) after detraining
Protein	Gene symbol	Uniprot ID
Cyclin-dependent kinase 1	CDK1	A0A024QZP7
Serpin B6	SERPINB6	A0A024QZX5
EH domain-containing protein 1	EHD1	A0A024R571
Proteasome subunit alpha type	PSMA2	A0A024RA52
Leukocyte specific transcript 1	LST1	A0A024RCL9
Leucine-rich repeat-containing protein 7	LRRC7	A0A075B6E9
Immunoglobulin lambda variable 4-69	IGLV4-69	A0A075B6H9
Immunoglobulin lambda variable 8-61	IGLV8-61	A0A075B6I0
Immunoglobulin lambda variable 4-60	IGLV4-60	A0A075B6I1
Immunoglobulin lambda variable 10-54	IGLV10-54	A0A075B6I4
Immunoglobulin lambda variable 7-46	IGLV7-46	A0A075B6I9
Immunoglobulin lambda variable 3-16	IGLV3-16	A0A075B6K0
Immunoglobulin lambda variable 3-10	IGLV3-10	A0A075B6K4
T cell receptor beta variable 24-1	TRBV24-1	A0A075B6N3
Immunoglobulin kappa variable 2-28	IGKV2-28	A0A075B6P5
Immunoglobulin kappa variable 2-24	IGKV2D-24	A0A075B6R9
Immunoglobulin kappa variable 2-29	IGKV2D-29	A0A075B6S2
Immunoglobulin kappa variable 1-27	IGKV1-27	A0A075B6S5
Calcium-activated neutral proteinase small subunit	CAPNS1	A0A075B7C0
Carboxypeptidase B2	CPB2	A0A087WSY5
Immunoglobulin kappa variable 3D-15	IGKV3D-15	A0A087WSY6
Transthyretin	TTR	A0A087WT59
C-Maf-inducing protein	CMIP	A0A087WU05
Tetraspanin	CD9	A0A087WU13
Glycophorin	GYPA	A0A087WU29
Proteasome subunit beta type-3	PSMB3	A0A087WUL2
Spectrin beta chain	SPTBN1	A0A087WUZ3
Clathrin heavy chain	CLTC	A0A087WVQ6
Elongation factor 1-alpha	EEF1A1	A0A087WVQ9
Cilia- and flagella-associated protein 57	CFAP57	A0A087WVY5
Arachidonate 5-lipoxygenase-activating protein	ALOX5AP	A0A087WW23
Inter-alpha-trypsin inhibitor heavy chain H3	ITIH3	A0A087WW43
Arrestin-C	ARR3	A0A087WWQ5
ST3 beta-galactoside alpha-2,3-sialyltransferase 6	ST3GAL6	A0A087WXB8
IgGFc-binding protein	FCGBP	A0A087WXI2
Basal cell adhesion molecule	BCAM	A0A087WXM8
AP-2 complex subunit mu	AP2M1	A0A087WY71
UTP-glucose-1-phosphate uridylyltransferase	UGP2	A0A087WYS1
Low affinity immunoglobulin gamma Fc region receptor III-B	FCGR3B	A0A087WZR4
Ammonium transporter Rh type A	RHAG	A0A087WZZ4
Sorting nexin-12	SNX12	A0A087X0R6
Inverted formin-2	INF2	A0A087X118
Glutathione peroxidase 3	GPX3	A0A087X1J7
CD48 antigen	CD48	A0A087X1S7
Complement C1s subcomponent	C1S	A0A087X232
Calponin-2	CNN2	A0A087X271
Cyclooxygenase-1	PTGS1	A0A087X296
CD99 antigen	CD99	A0A096LP69
SAA2-SAA4 readthrough	SAA2-SAA4	A0A096LPE2
Voltage-dependent anion-selective channel protein 2	VDAC2	A0A0A0MR02
Formin-like protein 1	FMNL1	A0A0A0MR62
A-kinase anchor protein 9	AKAP9	A0A0A0MRF6
Coagulation factor V	F5	A0A0A0MRJ7
Abl interactor 1	ABI1	A0A0A0MRT6
Immunoglobulin heavy variable 3-49	IGHV3-49	A0A0A0MS15
Sushi, von Willebrand factor type A, EGF and pentraxin domain-containing protein 1	SVEP1	A0A0A0MSD0
Thromboxane-A synthase	TBXAS1	A0A0A0MSK3
Angiotensin-converting enzyme	ACE	A0A0A0MSN4
Immunoglobulin kappa variable 6D-21	IGKV6D-21	A0A0A0MT36
Neuron navigator 2	NAV2	A0A0A0MTE8
59 kDa serine/threonine-protein kinase	ILK	A0A0A0MTH3
Cullin-2	CUL2	A0A0A0MTN0
Titin	TTN	A0A0A0MTS7
Protein TMED7-TICAM2	TMED7-TICAM2	A0A0A6YYA0
Immunoglobulin heavy variable 6-1	IGHV6-1	A0A0B4J1U7
Immunoglobulin heavy variable 3-15	IGHV3-15	A0A0B4J1V0
Immunoglobulin heavy variable 2-26	IGHV2-26	A0A0B4J1V2
Immunoglobulin heavy variable 3-73	IGHV3-73	A0A0B4J1V6
Immunoglobulin heavy variable 3-74	IGHV3-74	A0A0B4J1X5
Immunoglobulin heavy variable 3-43	IGHV3-43	A0A0B4J1X8
Immunoglobulin heavy variable 3-72	IGHV3-72	A0A0B4J1Y9
Immunoglobulin kappa variable 1D-13	IGKV1D-13	A0A0B4J2D9
Monoglyceride lipase	MGLL	A0A0C4DFN3
40S ribosomal protein SA	RPSA	A0A0C4DG17
Anthrax toxin receptor 2	ANTXR2	A0A0C4DG84
Citrate synthase	CS	A0A0C4DGI3
Zymogen granule protein 16 homolog B	ZG16B	A0A0C4DGN4
Dolichyl-diphosphooligosaccharide--protein glycosyltransferase 48 kDa subunit	DDOST	A0A0C4DGS1
V-type proton ATPase subunit S1	ATP6AP1	A0A0C4DGX8
Platelet glycoprotein Ib alpha chain	GP1BA	A0A0C4DGZ8
Immunoglobulin kappa variable 6-21	IGKV6-21	A0A0C4DH24
Immunoglobulin kappa variable 3D-20	IGKV3D-20	A0A0C4DH25
Immunoglobulin heavy variable 1-3	IGHV1-3	A0A0C4DH29
Immunoglobulin heavy variable 1-18	IGHV1-18	A0A0C4DH31
Immunoglobulin heavy variable 4-28	IGHV4-28	A0A0C4DH34
Probable non-functional immunoglobulin heavy variable 3-35	IGHV3-35	A0A0C4DH35
Probable non-functional immunoglobulin heavy variable 3-38	IGHV3-38	A0A0C4DH36
Immunoglobulin heavy variable 5-51	IGHV5-51	A0A0C4DH38
Immunoglobulin heavy variable 2-70D	IGHV2-70D	A0A0C4DH43
Immunoglobulin kappa variable 1-8	IGKV1-8	A0A0C4DH67
Immunoglobulin kappa variable 1-12	IGKV1-12	A0A0C4DH73
Mitogen-activated protein kinase kinase kinase kinase 4	MAP4K4	A0A0D9SEY1
Syntaxin-binding protein 1	STXBP1	A0A0D9SG72
Protein tyrosine phosphatase type IVA 1	PTP4A1	A0A0D9SGK2
HLA class II histocompatibility antigen, DR alpha chain	HLA-DRA	A0A0G2JH46
Protein diaphanous homolog 1	DIAPH1	A0A0G2JH68
Heat shock 70 kDa protein 1B	HSPA1B	A0A0G2JIW1
HLA class I histocompatibility antigen, alpha chain G	HLA-G	A0A0G2JPQ3
Immunoglobulin heavy variable 3-64D	IGHV3-64D	A0A0J9YX35
Vitamin K-dependent protein S	PROS1	A0A0S2Z4L3
Ankyrin-2	ANK2	A0A0U1RQN6
Synaptophysin-like protein 1	SYPL1	A0A0U1RQT9
Protein kinase C and casein kinase substrate in neurons protein 2	PACSIN2	A0A0U1RR22
Histone H2A	hCG_2039566	A0A0U1RR32
Ubiquitin-associated and SH3 domain-containing protein A	UBASH3A	A0A0U1RRC9
HLA class I histocompatibility antigen, A alpha chain	HLA-A	A0A140T913
HLA class I histocompatibility antigen, C alpha chain	HLA-C	A0A140T9M0
Keratin, type I cuticular Ha4	KRT34	A0A140TA69
Selenoprotein P	SELENOP	A0A182DWH7
Tight junction protein ZO-2	TJP2	A0A1B0GTW1
Cathepsin D	CTSD	A0A1B0GV23
Keratin, type I cytoskeletal 10	KRT10	A0A1B0GVI3
Dihydropyrimidinase-related protein 2	DPYSL2	A0A1C7CYX9
NAD-dependent malic enzyme, mitochondrial	ME2	A0A1W2PPH1
Uncharacterized protein KIAA1614	KIAA1614	A0A1W2PPL5
HLA class I histocompatibility antigen, A alpha chain	HLA-A	A0A1W2PS24
Immunoglobulin heavy constant gamma 3	IGHG3	A0A286YES1
Immunoglobulin heavy constant alpha 1	IGHA1	A0A286YEY1
Immunoglobulin heavy constant gamma 2	IGHG2	A0A286YEY4
Immunoglobulin heavy constant gamma 4	IGHG4	A0A286YFJ8
Major facilitator superfamily domain-containing protein 2B	MFSD2B	A0A2I3JL00
Complement factor I	CFI	A0A2R8Y3M9
Glutathione synthetase	GSS	A0A2R8Y430
Leukocyte surface antigen CD47	CD47	A0A2R8Y484
Myosin light chain kinase family member 4	MYLK4	A0A2R8Y4U5
Anoctamin	ANO4	A0A2R8Y532
Radixin	RDX	A0A2R8Y5S7
D-aminoacyl-tRNA deacylase	DTD1	A0A2R8Y6X2
Small integral membrane protein 1	SMIM1	A0A2R8Y7R4
Tripeptidyl-peptidase 1	TPP1	A0A2R8Y7U1
GLOBIN domain-containing protein	;HBG1	A0A2R8Y7X9
Band 4.1	EPB41	A0A2R8Y7Y3
Flavin reductase (NADPH)	BLVRB	A0A2R8Y7Y9
Peroxisomal multifunctional enzyme type 2	HSD17B4	A0A2R8YD50
Ras-related protein Rab-15	RAB15	A0A2R8YFB8
CD59 glycoprotein	CD59	A0A2U3TZL5
Glucose-6-phosphate isomerase	GPI	A0A2U3TZU2
Cellular repressor of E1A-stimulated genes 1	CREG1	A0A3B3IRL2
Endothelin-converting enzyme 1	ECE1	A0A3B3ISF9
Complement subcomponent C1r	C1R	A0A3B3ISR2
Tetraspanin-9	TSPAN9	A0A3B3IST1
Leucine-rich repeat-containing protein 57	LRRC57	A0A3B3ISV5
Phosphoglucomutase-1	PGM1	A0A3B3ITK7
Myeloid-associated differentiation marker	MYADM	A0A494C017
TGc domain-containing protein	TGM3	A0A494C0J7
ATP synthase subunit O, mitochondrial	ATP5PO	A0A494C0K9
Thymidine phosphorylase	TYMP	A0A494C0L6
Integrin beta-2	ITGB2	A0A494C0X7
Ras-related protein Rab-33B	RAB33B	A0A494C0Z5
Aquaporin-1	AQP1	A0A494C115
Xaa-Pro dipeptidase	PEPD	A0A494C165
Protein disulfide-isomerase	PDIA4	A0A499FI48
RIPOR family member 3	RIPOR3	A0A499FJE4
Transforming growth factor beta	TGFB1	A0A499FJK2
Histone H3	H3-3A	A0A590UJJ6
Negative elongation factor B	NELFB	A0A5H1ZRP4
Immunoglobulin lambda constant 7	IGLC7	A0A5H1ZRQ7
Apolipoprotein A-V	APOA5	A0A669KB69
Cell cycle control protein	TMEM30A	A0A669KBE6
Myosin-7B	MYH7B	A0A6E1W127
Histidine--tRNA ligase	HARS1	A0A6Q8PF07
Protein TFG	TFG	A0A6Q8PF40
Prelamin-A/C	LMNA	A0A6Q8PF59
Kinesin-like protein	KIF2A	A0A6Q8PFA6
Platelet-activating factor acetylhydrolase IB subunit alpha	PAFAH1B1	A0A6Q8PFU3
Plasma protease C1 inhibitor	SERPING1	A0A7I2V2D2
Dipeptidyl peptidase 1	CTSC	A0A7I2V2F3
Integrin beta-1	ITGB1	A0A7I2V2F9
75 kDa glucose-regulated protein	HSPA9	A0A7I2V2G2
Dipeptidyl peptidase 4	DPP4	A0A7I2V2R5
60 kDa chaperonin	HSPD1	A0A7I2V2X6
Signal transducer and activator of transcription 5A	STAT5A	A0A7I2V380
Aconitate hydratase, mitochondrial	ACO2	A0A7I2V3F1
Folate gamma-glutamyl hydrolase	GGH	A0A7I2V5P2
Guanine nucleotide-binding protein G(s) subunit alpha isoforms short	GNAS	A0A7I2V5R6
Angiotensin 1-10	AGT	A0A7P0T8D1
Interferon-induced transmembrane protein 1	IFITM1	A0A7P0T8E0
4F2 cell-surface antigen heavy chain	SLC3A2	A0A7P0T8F1
Calnexin	CANX	A0A7P0T937
Protein disulfide-isomerase	P4HB	A0A7P0TA35
Reelin	RELN	A0A7P0TA83
Basigin	BSG	A0A7P0TA85
Serine/threonine-protein kinase/endoribonuclease IRE1	ERN1	A0A7P0TAB0
Endoplasmin	HSP90B1	A0A7P0TAE1
Transitional endoplasmic reticulum ATPase	VCP	A0A7P0TAW3
Anoctamin-6	ANO6	A0A7P0TBC5
Peptidyl-prolyl cis-trans isomerase B	PPIB	A0A7P0Z497
Serine/threonine-protein phosphatase 2A activator;	PTPA	A0A804CD06
Pyruvate kinase PKM	PKM	A0A804F6T5
Kalirin	KALRN	A0A804HI83
E3 ubiquitin-protein ligase TRIM9	TRIM9	A0A804HIL7
Alpha-adducin	ADD1	A0A804HL01
Filamin-B	FLNB	A0A804HL72
G protein subunit gamma 5 pseudogene 2	GNG5P2	A0A804HLA8
Soluble scavenger receptor cysteine-rich domain-containing protein SSC5D	SSC5D	A1L4H1
HLA class I histocompatibility antigen, C alpha chain	HLA-C	A2AEA2
ADP-ribosyl cyclase/cyclic ADP-ribose hydrolase	BST1	A6NC48
WW domain-binding protein 2	WBP2	A6NG10
CD81 antigen	CD81	A6NMH8
Platelet endothelial aggregation receptor 1	PEAR1	A6PVP2
Beta tropomyosin isoform 2	TPM2	A7XZE4
Alpha-2-macroglobulin-like protein 1	A2ML1	A8K2U0
Small ubiquitin-related modifier 3	SUMO3	A8MU27
Caspase-3	CASP3	A8MVM1
Nucleosome assembly protein 1-like 4	NAP1L4	A8MXH2
Pituitary tumor-transforming gene 1 protein-interacting protein	PTTG1IP	A8MXQ1
Ras-related protein Rab-37	RAB37	A8MZI4
Unconventional myosin-Ig	MYO1G	B0I1T2
Myoglobin	MB	B0QYF8
Copine-1	CPNE1	B0QZ18
Apolipoprotein C-III	APOC3	B0YIW2
GRB2-related adapter protein 2	GRAP2	B1AH86
F-actin-capping protein subunit beta	CAPZB	B1AK88
Septin-6	SEPTIN6	B1AMS2
Lymphocyte function-associated antigen 3	CD58	B1AMW1
Complement decay-accelerating factor	CD55	B1AP13
Urea transporter 1	SLC14A1	B4DFJ8
Rab GTPase-binding effector protein 2	RABEP2	B4DHR0
Erbin	ERBIN	B4DIP2
Septin-5	SEPTIN5	B4DJ62
Serine/threonine-protein kinase 24	STK24	B4DR80
Protein lifeguard 3	TMBIM1	B4DUD2
T-complex protein 1 subunit gamma	CCT3	B4DUR8
Polyubiquitin-B	UBB	B4DV12
Mitogen-activated protein kinase 14	MAPK14	B4E0K5
C3/C5 convertase	NaN	B4E1Z4
Septin-2	SEPTIN2	B5MCX3
GTP-binding nuclear protein Ran	RAN	B5MDF5
Carboxypeptidase A4	CPA4	B7Z5J4
Myosin light polypeptide 6	MYL6	B7Z6Z4
Nucleosome assembly protein 1-like 1	NAP1L1	B7Z9C2
CCT-epsilon	CCT5	B7ZAR1
Calcium-binding protein 39-like	CAB39L	B7ZBJ4
Malate dehydrogenase, cytoplasmic	MDH1	B9A041
Anoctamin-10	ANO10	C9IYD3
Sorcin	SRI	C9J0K6
ADP-ribosylation factor 5	ARF5	C9J1Z8
Serine/threonine-protein kinase 25	STK25	C9J232
Tubulin alpha-8 chain	TUBA8	C9J2C0
Carboxylic ester hydrolase	ACHE	C9J2S3
Programmed cell death protein 10	PDCD10	C9J5C3
Phospholipid scramblase 1	PLSCR1	C9J7K9
CKLF-like MARVEL transmembrane domain-containing protein 5;	CMTM5	C9JAI6
Fibrinogen gamma chain	FGG	C9JC84
Apolipoprotein D	APOD	C9JF17
Cytochrome c	CYCS	C9JFR7
Acyl-peptide hydrolase	APEH	C9JIF9
Tissue factor pathway inhibitor	TFPI	C9JKV3
Alpha-2-HS-glycoprotein	AHSG	C9JV77
Claudin-5	CLDN5	D3DX19
Complement C1q subcomponent subunit B	C1QB	D6R934
Docking protein 3	DOK3	D6RAM3
PDZ and LIM domain protein 7	PDLIM7	D6RAN1
Hepatocyte growth factor activator	HGFAC	D6RAR4
Tumor necrosis factor alpha-induced protein 8	TNFAIP8	D6RCM8
Immunoglobulin J chain	JCHAIN	D6RD17
Septin-11	SEPTIN11	D6RDU5
Gc-globulin	GC	D6RF35
Monocyte differentiation antigen CD14	CD14	D6RFL4
Docking protein 2	DOK2	E5RJ11
Calmodulin-2	CALM2	E7EMB3
Flotillin-2	FLOT2	E7EMK3
Vitamin K-dependent protein C	PROC	E7END6
F-BAR and double SH3 domains protein 2	FCHSD2	E7ENZ2
Plasminogen activator inhibitor 2	SERPINB2	E7EPJ9
Septin-7	SEPTIN7	E7EPK1
Trypsin-1	PRSS1	E7EQ64
Lactotransferrin	LTF	E7EQB2
Ezrin	EZR	E7EQR4
Lymphocyte cytosolic protein 2	LCP2	E7ESF6
Glycoprotein IIIb	CD36	E7EU05
Cytoplasmic FMR1-interacting protein	CYFIP2	E7EVJ5
Properdin	CFP	E9PAQ1
Fetuin-B	FETUB	E9PG08
Tetranectin	CLEC3B	E9PHK0
Protein tyrosine phosphatase type IV A2	PTP4A2	E9PJC0
Aminopeptidase	NPEPPS	E9PLK3
Tetraspanin	CD151	E9PMR4
Stromal interaction molecule 1	STIM1	E9PNJ4
Solute carrier family 43 member 3	SLC43A3	E9PS74
Arrestin domain-containing protein 1	ARRDC1	F2Z3I4
CCT-beta	CCT2	F5GWF6
Endoglin	ENG	F5GX88
Prohibitin-2	PHB2	F5GY37
Complement component 8 subunit beta	C8B	F5GY80
V-type proton ATPase subunit	ATP6V0D1	F5GYQ1
Ras-related protein Rab-35	RAB35	F5H157
Rho GTPase-activating protein 45	ARHGAP45	F5H1R4
Malectin	MLEC	F5H1S8
Tumor susceptibility gene 101 protein	TSG101	F5H442
Tubulin alpha chain	TUBA1C	F5H5D3
Unconventional myosin-Ic	MYO1C	F5H6E2
Neutral alpha-glucosidase AB	GANAB	F5H6X6
Glyoxalase domain-containing protein 4	GLOD4	F6TLX2
Hsc70-interacting protein	ST13	F6VDH7
CD63 antigen	CD63	F8VNT9
Protein-tyrosine-phosphatase	PTPRB	F8VU56
Phosphate carrier protein, mitochondrial	SLC25A3	F8VVM2
Poly(rC)-binding protein 2	PCBP2	F8VXH9
Serine/threonine-protein phosphatase	PPP1CC	F8VYE8
Sushi domain-containing protein 1	SUSD1	F8WAQ1
Transmembrane 4 L6 family member 1	TM4SF1	F8WBG6
Vesicle-associated membrane protein 2	VAMP2	F8WCA0
Actin-related protein 2/3 complex subunit 4	ARPC4-TTLL3	F8WCF6
Protein stum homolog	STUM	F8WD64
Proteasome subunit alpha type	PSMA6	G3V295
Thioredoxin-related transmembrane protein 1	TMX1	G3V448
Phosphodiesterase	PDE5A	G5E9C5
Syndecan binding protein	SDCBP	G5EA09
Corneodesmosin	CDSN	G8JLG2
CD44 antigen	CD44	H0Y2P0
Zyxin	ZYX	H0Y2Y8
Nicastrin	NCSTN	H0Y3Z4
Low affinity immunoglobulin gamma Fc region receptor III-A	FCGR3A	H0Y755
2'-phospho-ADP-ribosyl cyclase	CD38	H0Y950
Plasma kallikrein	KLKB1	H0YAC1
Inositol-1-monophosphatase	IMPA1	H0YBL1
Myc target protein 1	MYCT1	H0YDV5
Fibrocystin-L	PKHD1L1	H0YF65
Cysteine-rich protein 2	CRIP2	H0YFA4
Electron transfer flavoprotein subunit alpha	ETFA	H0YK49
Proteasome subunit alpha type	PSMA4	H0YL69
Annexin A2	ANXA2	H0YMW4
Aflatoxin B1 aldehyde reductase member 2	AKR7A2	H3BLU7
Synaptosomal-associated protein 23	SNAP23	H3BM38
IST1 homolog	IST1	H3BMU1
Ras-related protein Rab-27A	RAB27A	H3BN55
Secretory carrier-associated membrane protein 2	SCAMP2	H3BN93
Major vault protein	MVP	H3BNF6
Hydroxyacylglutathione hydrolase, mitochondrial	HAGH	H3BPK3
Gamma-aminobutyric acid receptor-associated protein-like 2	GABARAPL2	H3BQ50
Grancalcin	GCA	H7BXD5
WD repeat-containing protein 44	WDR44	H7BY83
Tropomyosin alpha-1 chain	TPM1	H7BYY1
S-formylglutathione hydrolase	ESD	H7BZT7
39S ribosomal protein L19, mitochondrial	MRPL19	H7C2J0
Protein-serine/threonine phosphatase	CTDSPL	H7C2S4
Integrin beta-5	ITGB5	H7C580
Mitofusin-1	MFN1	H7C5H5
Heat shock protein 75 kDa, mitochondrial	TRAP1	I3L0K7
Eukaryotic translation initiation factor 5A	EIF5A	I3L397
Charged multivesicular body protein 6	CHMP6	I3L3E4
Antibacterial peptide FALL-39	CAMP	J3KNB4
Sodium-dependent serotonin transporter	SLC6A4	J3KPR9
Obg-like ATPase 1	OLA1	J3KQ32
Rho GDP-dissociation inhibitor 1	ARHGDIA	J3KRE2
Beta-Ala-His dipeptidase	CNDP1	J3KRP0
Septin-4	SEPTIN4	J3KSZ7
Monocarboxylate transporter 4	SLC16A3	J3KTM6
Myosin regulatory light chain 12A	MYL12A	J3QRS3
Intercellular adhesion molecule 2	ICAM2	J3QRT5
Tyrosine-protein kinase	YES1	J3QRU1
Katanin p60 ATPase-containing subunit A-like 2	KATNAL2	K7EIJ8
Calreticulin	CALR	K7EL50
Glucosidase 2 subunit beta	PRKCSH	K7ELL7
Apolipoprotein C-II	APOC4-APOC2	K7ER74
Apolipoprotein C-I	APOC1	K7ERI9
Intercellular adhesion molecule 3	ICAM3	K7ERN2
Bleomycin hydrolase	BLMH	K7ES02
Mast cell-expressed membrane protein 1	MCEMP1	M0QYG6
Kallikrein-7	KLK7	M0QYU8
PDZ and LIM domain protein 1	PDLIM1	O00151
Syntaxin-binding protein 3	STXBP3	O00186
Mannan-binding lectin serine protease 2	MASP2	O00187
Ras-related protein Rab-27B	RAB27B	O00194
Chloride intracellular channel protein 1	CLIC1	O00299
Dynamin-1-like protein	DNM1L	O00429
Podocalyxin	PODXL	O00592
Ficolin-1	FCN1	O00602
Disintegrin and metalloproteinase domain-containing protein 10	ADAM10	O14672
Na(+)/H(+) exchange regulatory cofactor NHE-RF1	SLC9A3R1	O14745
Apolipoprotein L1	APOL1	O14791
Proteasome subunit alpha type-7	PSMA7	O14818
Sarcoplasmic/endoplasmic reticulum calcium ATPase 1	ATP2A1	O14983
Plexin-B2	PLXNB2	O15031
Isoform FYB-130 of FYN-binding protein 1	FYB1	O15117
Actin-related protein 2/3 complex subunit 1B	ARPC1B	O15143
Actin-related protein 2/3 complex subunit 2	ARPC2	O15144
Actin-related protein 2/3 complex subunit 3	ARPC3	O15145
Syntaxin-7	STX7	O15400
Actin-related protein 2/3 complex subunit 5	ARPC5	O15511
Claudin-3	CLDN3	O15551
Arf-GAP with SH3 domain, ANK repeat and PH domain-containing protein 2	ASAP2	O43150
Transforming growth factor beta-1-induced transcript 1 protein	TGFB1I1	O43294
Adenylate cyclase type 6	ADCY6	O43306
Cytoplasmic protein NCK2	NCK2	O43639
Regulator of G-protein signaling 10	RGS10	O43665
Alpha-actinin-4	ACTN4	O43707
Keratin, type II cuticular Hb6	KRT86	O43790
CD5 antigen-like	CD5L	O43866
Glia maturation factor gamma	GMFG	O60234
Sorting nexin-3	SNX3	O60493
Histone H2B type 1-K	HIST1H2BK	O60814
Protein CutA	CUTA	O60888
WD repeat-containing protein 1	WDR1	O75083
Rho-associated protein kinase 2	ROCK2	O75116
Copine-3	CPNE3	O75131
Gamma-glutamylcyclotransferase	GGCT	O75223
Programmed cell death protein 6	PDCD6	O75340
Arachidonate 12-lipoxygenase, 12R-type	ALOX12B	O75342
Vacuolar protein sorting-associated protein 4B	VPS4B	O75351
SH3 domain-binding glutamic acid-rich-like protein	SH3BGRL	O75368
Barrier-to-autointegration factor	BANF1	O75531
Syntaxin-11	STX11	O75558
Src kinase-associated phosphoprotein 2	SKAP2	O75563
Serpin B7	SERPINB7	O75635
Ficolin-3	FCN3	O75636
Protein XRP2	RP2	O75695
Carbonyl reductase [NADPH] 3	CBR3	O75828
Isocitrate dehydrogenase [NADP] cytoplasmic	IDH1	O75874
Attractin	ATRN	O75882
PRA1 family protein 3	ARL6IP5	O75915
Flotillin-1	FLOT1	O75955
Keratin, type I cuticular Ha7	KRT37	O76014
Serine/threonine-protein kinase 10	STK10	O94804
CSC1-like protein 1	TMEM63A	O94886
Endonuclease domain-containing 1 protein	ENDOD1	O94919
Reticulon-3	RTN3	O95197
Urotensin-2	UTS2	O95399
Apolipoprotein M	APOM	O95445
Vascular non-inflammatory molecule 2	VNN2	O95498
Synaptosomal-associated protein 29	SNAP29	O95721
Caveolae-associated protein 2	CAVIN2	O95810
N(G),N(G)-dimethylarginine dimethylaminohydrolase 2	DDAH2	O95865
Isoform A of Megakaryocyte and platelet inhibitory receptor G6b	MPIG6B	O95866
L-lactate dehydrogenase A chain	LDHA	P00338
NADH-cytochrome b5 reductase 3	CYB5R3	P00387
Glutathione reductase, mitochondrial	GSR	P00390
Cytochrome c oxidase subunit 2	MT-CO2	P00403
Ceruloplasmin	CP	P00450
Coagulation factor XIII A chain	F13A1	P00488
Purine nucleoside phosphorylase	PNP	P00491
Phosphoglycerate kinase 1	PGK1	P00558
Adenylate kinase isoenzyme 1	AK1	P00568
Prothrombin	F2	P00734
Haptoglobin	HP	P00738
Haptoglobin-related protein	HPR	P00739
Coagulation factor IX	F9	P00740
Coagulation factor X	F10	P00742
Plasminogen	PLG	P00747
Coagulation factor XII	F12	P00748
Carbonic anhydrase 1	CA1	P00915
Carbonic anhydrase 2	CA2	P00918
Argininosuccinate synthase	ASS1	P00966
Antithrombin-III	SERPINC1	P01008
Alpha-1-antitrypsin	SERPINA1	P01009
Alpha-1-antichymotrypsin	SERPINA3	P01011
Alpha-2-macroglobulin	A2M	P01023
Complement C3	C3	P01024
Complement C5	C5	P01031
Cystatin-A	CSTA	P01040
Kininogen-1	KNG1	P01042
GTPase NRas	NRAS	P01111
Isoform 2B of GTPase KRas	KRAS	P01116
Immunoglobulin kappa variable 1D-33	IGKV1D-33;IGKV1-33	P01593
Immunoglobulin kappa variable 1-17	IGKV1-17	P01599
Immunoglobulin kappa variable 1D-16	IGKV1D-16	P01601
Immunoglobulin kappa variable 1-5	IGKV1-5	P01602
Immunoglobulin kappa variable 3-20	IGKV3-20	P01619
Immunoglobulin kappa variable 3-15	IGKV3-15	P01624
Immunoglobulin lambda variable 1-47	IGLV1-47	P01700
Immunoglobulin lambda variable 1-51	IGLV1-51	P01701
Immunoglobulin lambda variable 1-40	IGLV1-40	P01703
Immunoglobulin lambda variable 2-14	IGLV2-14	P01704
Immunoglobulin lambda variable 2-23	IGLV2-23	P01705
Immunoglobulin lambda variable 2-11	IGLV2-11	P01706
Immunoglobulin lambda variable 2-8	IGLV2-8	P01709
Immunoglobulin lambda variable 3-19	IGLV3-19	P01714
Immunoglobulin lambda variable 3-1	IGLV3-1	P01715
Immunoglobulin lambda variable 3-27	IGLV3-27	P01718
Immunoglobulin heavy variable 1-69	IGHV1-69	P01742
Immunoglobulin heavy variable 1-46	IGHV1-46	P01743
Immunoglobulin heavy variable 3-13	IGHV3-13	P01766
Immunoglobulin heavy variable 3-30	IGHV3-30	P01768
Immunoglobulin heavy variable 3-7	IGHV3-7	P01780
Immunoglobulin heavy variable 3-9	IGHV3-9	P01782
Polymeric immunoglobulin receptor	PIGR	P01833
Immunoglobulin kappa constant	IGKC	P01834
Immunoglobulin heavy constant mu	IGHM	P01871
HLA class I histocompatibility antigen, B-7 alpha chain	HLA-B	P01889
HLA class I histocompatibility antigen, A-68 alpha chain	HLA-A	P01891
HLA class II histocompatibility antigen, DRB1-15 beta chain	HLA-DRB1	P01911
Hemoglobin subunit delta	HBD	P02042
Keratin, type I cytoskeletal 14	KRT14	P02533
Keratin, type II cytoskeletal 6A	KRT6A	P02538
Spectrin alpha chain, erythrocytic 1	SPTA1	P02549
Apolipoprotein A-I	APOA1	P02647
Apolipoprotein E	APOE	P02649
Apolipoprotein A-II	APOA2	P02652
Fibrinogen alpha chain	FGA	P02671
Fibrinogen beta chain	FGB	P02675
Band 3 anion transport protein	SLC4A1	P02730
C-reactive protein	CRP	P02741
Serum amyloid P-component	APCS	P02743
Complement C1q subcomponent subunit A	C1QA	P02745
Complement C1q subcomponent subunit C	C1QC	P02747
Complement component C9	C9	P02748
Beta-2-glycoprotein 1	APOH	P02749
Leucine-rich alpha-2-glycoprotein	LRG1	P02750
Fibronectin	FN1	P02751
Retinol-binding protein 4	RBP4	P02753
Protein AMBP	AMBP	P02760
Alpha-1-acid glycoprotein 1	ORM1	P02763
Serum albumin	ALB	P02768
Platelet basic protein	PPBP	P02775
Platelet factor 4	PF4	P02776
Transferrin receptor protein 1	TFRC	P02786
Serotransferrin	TF	P02787
Hemopexin	HPX	P02790
Coagulation factor XI	F11	P03951
C4b-binding protein alpha chain	C4BPA	P04003
Vitronectin	VTN	P04004
Catalase	CAT	P04040
Fructose-bisphosphate aldolase A	ALDOA	P04075
Cystatin-B	CSTB	P04080
Annexin A1	ANXA1	P04083
Apolipoprotein B-100	APOB	P04114
Superoxide dismutase [Mn], mitochondrial	SOD2	P04179
Phosphatidylcholine-sterol acyltransferase	LCAT	P04180
Histidine-rich glycoprotein	HRG	P04196
Immunoglobulin lambda variable 7-43	IGLV7-43	P04211
Alpha-1B-glycoprotein	A1BG	P04217
Keratin, type II cytoskeletal 6B	KRT6B	P04259
Keratin, type II cytoskeletal 1	KRT1	P04264
von Willebrand factor	VWF	P04275
Tubulin beta-4A chain	TUBB4A	P04350
Glyceraldehyde-3-phosphate dehydrogenase	GAPDH	P04406
Immunoglobulin kappa variable 1-16	IGKV1-16	P04430
Immunoglobulin kappa variable 3-11	IGKV3-11	P04433
Alpha-amylase 1	AMY1A	P04745
Heat shock protein beta-1	HSPB1	P04792
Cytochrome b-245 heavy chain	CYBB	P04839
Dolichyl-diphosphooligosaccharide--protein glycosyltransferase subunit 1	RPN1	P04843
Dolichyl-diphosphooligosaccharide--protein glycosyltransferase subunit 2	RPN2	P04844
Guanine nucleotide-binding protein G(i) subunit alpha-2	GNAI2	P04899
Glycophorin-C	GYPC	P04921
Sodium/potassium-transporting ATPase subunit alpha-1	ATP1A1	P05023
Arginase-1	ARG1	P05089
Integrin beta-3	ITGB3	P05106
Protein S100-A8	S100A8	P05109
ADP/ATP translocase 2	SLC25A5	P05141
Plasma serine protease inhibitor	SERPINA5	P05154
Coagulation factor XIII B chain	F13B	P05160
Myeloperoxidase	MPO	P05164
Intercellular adhesion molecule 1	ICAM1	P05362
HLA class I histocompatibility antigen, A-24 alpha chain	HLA-A	P05534
Thyroxine-binding globulin	SERPINA7	P05543
Heparin cofactor 2	SERPIND1	P05546
Isoform Beta-II of Protein kinase C beta type	PRKCB	P05771
Myosin light chain 1/3, skeletal muscle isoform	MYL1	P05976
Isoform 2 of Tyrosine-protein kinase Fyn	FYN	P06241
Immunoglobulin kappa variable 2-30	IGKV2-30	P06310
Immunoglobulin kappa variable 4-1	IGKV4-1	P06312
Immunoglobulin heavy variable 4-34	IGHV4-34	P06331
Gelsolin	GSN	P06396
ATP synthase subunit beta, mitochondrial	ATP5F1B	P06576
Protein S100-A9	S100A9	P06702
Protein S100-A6	S100A6	P06703
Apolipoprotein A-IV	APOA4	P06727
Alpha-enolase	ENO1	P06733
Tropomyosin alpha-3 chain	TPM3	P06753
L-lactate dehydrogenase B chain	LDHB	P07195
Glutathione peroxidase 1	GPX1	P07203
Complement component C8 alpha chain	C8A	P07357
Complement component C8 gamma chain	C8G	P07360
Calpain-1 catalytic subunit	CAPN1	P07384
Tubulin beta chain	TUBB	P07437
Profilin-1	PFN1	P07737
Heat shock protein HSP 90-alpha	HSP90AA1	P07900
Isoform 2 of Tyrosine-protein kinase Lyn	LYN	P07948
Isoform 3 of Tropomyosin beta chain	TPM2	P07951
Thrombospondin-1	THBS1	P07996
Annexin A6	ANXA6	P08133
Rho-related GTP-binding protein RhoC	RHOC	P08134
Corticosteroid-binding globulin	SERPINA6	P08185
Heat shock protein HSP 90-beta	HSP90AB1	P08238
Cathepsin G	CTSG	P08311
Integrin alpha-IIb	ITGA2B	P08514
Apolipoprotein(a)	LPA	P08519
Pleckstrin	PLEK	P08567
Receptor-type tyrosine-protein phosphatase C	PTPRC	P08575
Complement factor H	CFH	P08603
Integrin alpha-5	ITGA5	P08648
Alpha-2-antiplasmin	SERPINF2	P08697
Guanine nucleotide-binding protein G(k) subunit alpha	GNAI3	P08754
Annexin A5	ANXA5	P08758
Keratin, type I cytoskeletal 16	KRT16	P08779
Glutathione S-transferase P	GSTP1	P09211
Isoform Alpha-2 of Guanine nucleotide-binding protein G(o) subunit alpha	GNAO1	P09471
Annexin A4	ANXA4	P09525
2',3'-cyclic-nucleotide 3'-phosphodiesterase	CNP	P09543
Tyrosine-protein kinase Fgr	FGR	P09769
Fructose-bisphosphate aldolase C	ALDOC	P09972
Complement C4-A	C4A	P0C0L4
Complement C4-B	C4B	P0C0L5
POTE ankyrin domain family member I	POTEI	P0CG38
Serum amyloid A-1 protein	SAA1	P0DJI8
Serum amyloid A-2 protein	SAA2	P0DJI9
Immunoglobulin alpha-2 heavy chain	NaN	P0DOX2
Immunoglobulin delta heavy chain	NaN	P0DOX3
Immunoglobulin gamma-1 heavy chain	NaN	P0DOX5
Immunoglobulin mu heavy chain	NaN	P0DOX6
Immunoglobulin kappa light chain	NaN	P0DOX7
Immunoglobulin lambda-1 light chain	NaN	P0DOX8
Immunoglobulin lambda constant 3	IGLC3	P0DOY3
Ras-related protein Rap-2a	RAP2A	P10114
Ras-related protein R-Ras	RRAS	P10301
HLA class I histocompatibility antigen, B-58 alpha chain	HLA-B	P10319
Histone H1.4	HIST1H1E	P10412
Thioredoxin	TXN	P10599
Complement component C7	C7	P10643
cAMP-dependent protein kinase type I-alpha regulatory subunit	PRKAR1A	P10644
Clusterin	CLU	P10909
Endoplasmic reticulum chaperone BiP	HSPA5	P11021
Heat shock cognate 71 kDa protein	HSPA8	P11142
Solute carrier family 2, facilitated glucose transporter member 1	SLC2A1	P11166
Solute carrier family 2, facilitated glucose transporter member 3	SLC2A3	P11169
Integrin alpha-M	ITGAM	P11215
Glycogen phosphorylase, brain form	PYGB	P11216
Ras-related protein Ral-A	RALA	P11233
Ras-related protein Ral-B	RALB	P11234
Spectrin beta chain, erythrocytic	SPTB	P11277
Lysosome-associated membrane glycoprotein 1	LAMP1	P11279
Glucose-6-phosphate 1-dehydrogenase	G6PD	P11413
Cholesteryl ester transfer protein	CETP	P11597
Eosinophil peroxidase	EPX	P11678
Alcohol dehydrogenase class-3	ADH5	P11766
Keratin, type II cytoskeletal 3	KRT3	P12035
Collagen alpha-1(VI) chain	COL6A1	P12109
Isoform 2C2A of Collagen alpha-2(VI) chain	COL6A2	P12110
Collagen alpha-3(VI) chain	COL6A3	P12111
ADP/ATP translocase 3	SLC25A6	P12236
Prolactin-inducible protein	PIP	P12273
Low affinity immunoglobulin gamma Fc region receptor II-a	FCGR2A	P12318
Annexin A3	ANXA3	P12429
Eosinophil cationic protein	RNASE3	P12724
Alpha-actinin-1	ACTN1	P12814
Proto-oncogene tyrosine-protein kinase Src	SRC	P12931
Cytochrome c oxidase subunit 4 isoform 1, mitochondrial	COX4I1	P13073
Platelet glycoprotein Ib beta chain	GP1BB	P13224
Lysosome-associated membrane glycoprotein 2	LAMP2	P13473
Cytochrome b-245 light chain	CYBA	P13498
Elongation factor 2	EEF2	P13639
Keratin, type I cytoskeletal 13	KRT13	P13646
Keratin, type II cytoskeletal 5	KRT5	P13647
Complement component C6	C6	P13671
Delta-aminolevulinic acid dehydratase	ALAD	P13716
HLA class I histocompatibility antigen, A-11 alpha chain	HLA-A	P13746
Plastin-2	LCP1	P13796
Plastin-3	PLS3	P13797
Beta-enolase	ENO3	P13929
L-selectin	SELL	P14151
Macrophage migration inhibitory factor	MIF	P14174
Pyruvate kinase PKM	PKM	P14618
Platelet glycoprotein IX	GP9	P14770
Matrix metalloproteinase-9	MMP9	P14780
Aspartate--tRNA ligase, cytoplasmic	DARS	P14868
Junction plakoglobin	JUP	P14923
Fatty acid-binding protein, adipocyte	FABP4	P15090
Aldose reductase	AKR1B1	P15121
Aminopeptidase N	ANPEP	P15144
Ras-related C3 botulinum toxin substrate 2	RAC2	P15153
Carboxypeptidase N catalytic chain	CPN1	P15169
Beta-1,4-galactosyltransferase 1	B4GALT1	P15291
Isoform 3 of Membrane cofactor protein;	CD46	P15529
Immunoglobulin lambda-like polypeptide 1	IGLL1	P15814
Desmoplakin	DSP	P15924
P-selectin	SELP	P16109
Leukosialin	SPN	P16150
Carbonyl reductase [NADPH] 1	CBR1	P16152
Ankyrin-1	ANK1	P16157
HLA class I histocompatibility antigen, A-30 alpha chain	HLA-A	P16188
Platelet endothelial cell adhesion molecule	PECAM1	P16284
Erythrocyte membrane protein band 4.2	EPB42	P16452
Sarcoplasmic/endoplasmic reticulum calcium ATPase 2	ATP2A2	P16615
Fumarylacetoacetase;Isoform 2 of Fumarylacetoacetase	FAH	P16930
Integrin alpha-2	ITGA2	P17301
cAMP-dependent protein kinase catalytic subunit alpha	PRKACA	P17612
ATP-dependent 6-phosphofructokinase, liver type	PFKL	P17858
Galectin-3	LGALS3	P17931
T-complex protein 1 subunit alpha	TCP1	P17987
Arachidonate 12-lipoxygenase, 12S-type	ALOX12	P18054
Vinculin	VCL	P18206
Lipopolysaccharide-binding protein	LBP	P18428
Receptor-type tyrosine-protein phosphatase alpha	PTPRA	P18433
HLA class I histocompatibility antigen, A-25 alpha chain	HLA-A	P18462
Phosphoglycerate mutase 1	PGAM1	P18669
Keratin, type I cytoskeletal 15	KRT15	P19012
Keratin, type II cytoskeletal 4	KRT4	P19013
Guanine nucleotide-binding protein G(z) subunit alpha	GNAZ	P19086
Hexokinase-1	HK1	P19367
Leukocyte surface antigen CD53	CD53	P19397
Sodium/hydrogen exchanger 1	SLC9A1	P19634
Alpha-1-acid glycoprotein 2	ORM2	P19652
Inter-alpha-trypsin inhibitor heavy chain H2	ITIH2	P19823
Inter-alpha-trypsin inhibitor heavy chain H1	ITIH1	P19827
Annexin A7	ANXA7	P20073
Isoform 2 of Ras-related protein Rab-6A	RAB6A	P20340
Proteasome subunit beta type-1	PSMB1	P20618
Integrin alpha-L	ITGAL	P20701
C4b-binding protein beta chain	C4BPB	P20851
Filaggrin	FLG	P20930
Cysteine and glycine-rich protein 1	CSRP1	P21291
Filamin-A	FLNA	P21333
fMet-Leu-Phe receptor	FPR1	P21462
C5a anaphylatoxin chemotactic receptor 1	C5AR1	P21730
Thromboxane A2 receptor	TBXA2R	P21731
Voltage-dependent anion-selective channel protein 1	VDAC1	P21796
Ubiquitin-like modifier-activating enzyme 1	UBA1	P22314
Nucleoside diphosphate kinase B	NME2	P22392
Cornifin-B	SPRR1B	P22528
Isoform 2 of cAMP-dependent protein kinase catalytic subunit beta	PRKACB	P22694
Protein-glutamine gamma-glutamyltransferase K	TGM1	P22735
Carbonic anhydrase 4	CA4	P22748
Carboxypeptidase N subunit 2	CPN2	P22792
Immunoglobulin heavy variable 1-2	IGHV1-2	P23083
Fibulin-1	FBLN1	P23142
Isoform Alpha-6X1A of Integrin alpha-6	ITGA6	P23229
Loricrin	LOR	P23490
Adenosylhomocysteinase	AHCY	P23526
Cofilin-1	CFL1	P23528
Plasma membrane calcium-transporting ATPase 4	ATP2B4	P23634
Low molecular weight phosphotyrosine protein phosphatase	ACP1	P24666
Zinc-alpha-2-glycoprotein	AZGP1	P25311
ATP synthase subunit alpha, mitochondrial	ATP5F1A	P25705
Proteasome subunit alpha type-3	PSMA3	P25788
Moesin	MSN	P26038
Protein S100-A4	S100A4	P26447
Elongation factor 1-gamma	EEF1G	P26641
Erythrocyte band 7 integral membrane protein	STOM	P27105
Serum paraoxonase/arylesterase 1	PON1	P27169
14-3-3 protein theta	YWHAQ	P27348
V-type proton ATPase 16 kDa proteolipid subunit	ATP6V0C	P27449
CD82 antigen	CD82	P27701
Proteasome subunit alpha type-5	PSMA5	P28066
Proteasome subunit beta type-6	PSMB6	P28072
Mitogen-activated protein kinase 1	MAPK1	P28482
Hematopoietic progenitor cell antigen CD34	CD34	P28906
Tyrosine-protein phosphatase non-receptor type 6	PTPN6	P29350
Transketolase;Isoform 2 of Transketolase	TKT	P29401
Serpin B3	SERPINB3	P29508
Kallistatin	SERPINA4	P29622
Peroxiredoxin-6	PRDX6	P30041
Peroxiredoxin-5, mitochondrial	PRDX5	P30044
Thioredoxin-dependent peroxide reductase, mitochondrial	PRDX3	P30048
ATP synthase subunit delta, mitochondrial	ATP5F1D	P30049
UMP-CMP kinase	CMPK1	P30085
Phosphatidylethanolamine-binding protein 1	PEBP1	P30086
Protein disulfide-isomerase A3	PDIA3	P30101
High affinity immunoglobulin epsilon receptor subunit gamma	FCER1G	P30273
HLA class I histocompatibility antigen, A-43 alpha chain	HLA-A	P30456
HLA class I histocompatibility antigen, B-8 alpha chain	HLA-B	P30460
HLA class I histocompatibility antigen, B-47 alpha chain	HLA-B	P30485
HLA class I histocompatibility antigen, B-48 alpha chain	HLA-B	P30486
HLA class I histocompatibility antigen, B-50 alpha chain	HLA-B	P30488
HLA class I histocompatibility antigen, B-52 alpha chain	HLA-B	P30490
HLA class I histocompatibility antigen, alpha chain F	HLA-F	P30511
Leukocyte elastase inhibitor	SERPINB1	P30740
High affinity cationic amino acid transporter 1	SLC7A1	P30825
Lipocalin-1	LCN1	P31025
Coronin-1A	CORO1A	P31146
Rab GDP dissociation inhibitor alpha	GDI1	P31150
Protein S100-A7	S100A7	P31151
cAMP-dependent protein kinase type II-beta regulatory subunit	PRKAR2B	P31323
Calsequestrin-1	CASQ1	P31415
DnaJ homolog subfamily A member 1	DNAJA1	P31689
Cytochrome b-c1 complex subunit 1, mitochondrial	UQCRC1	P31930
Caspase-14	CASP14	P31944
14-3-3 protein beta/alpha	YWHAB	P31946
14-3-3 protein sigma	SFN	P31947
Protein S100-A11	S100A11	P31949
Carcinoembryonic antigen-related cell adhesion molecule 8	CEACAM8	P31997
Peroxiredoxin-2	PRDX2	P32119
Keratin, type I cytoskeletal 9	KRT9	P35527
Myosin-9	MYH9	P35579
Alpha-actinin-2	ACTN2	P35609
Insulin-like growth factor-binding protein complex acid labile subunit	IGFALS	P35858
Keratin, type II cytoskeletal 2 epidermal	KRT2	P35908
E3 ubiquitin-protein ligase TRIM23	TRIM23	P36406
Pigment epithelium-derived factor	SERPINF1	P36955
GMP reductase 1	GMPR	P36959
Hippocalcin-like protein 1	HPCAL1	P37235
Transgelin-2	TAGLN2	P37802
Transaldolase	TALDO1	P37837
V-type proton ATPase catalytic subunit A	ATP6V1A	P38606
Platelet glycoprotein V	GP5	P40197
T-complex protein 1 subunit zeta	CCT6A	P40227
Malate dehydrogenase, mitochondrial	MDH2	P40926
Tyrosine-protein kinase CSK	CSK	P41240
Phosphatidylinositol 4-kinase alpha	PI4KA	P42356
Histidine ammonia-lyase	HAL	P42357
Tyrosine-protein kinase Tec	TEC	P42680
Wiskott-Aldrich syndrome protein	WAS	P42768
Biotinidase	BTD	P43251
Glycerol-3-phosphate dehydrogenase, mitochondrial	GPD2	P43304
Tyrosine-protein kinase SYK	SYK	P43405
Afamin	AFM	P43652
Crk-like protein	CRKL	P46109
F-actin-capping protein subunit alpha-2	CAPZA2	P47755
Galectin-7	LGALS7	P47929
LIM and senescent cell antigen-like-containing domain protein 1	LIMS1	P48059
Phosphatidylinositol 5-phosphate 4-kinase type-2 alpha	PIP4K2A	P48426
Keratin, type II cytoskeletal 6C	KRT6C	P48668
Isocitrate dehydrogenase [NADP], mitochondrial	IDH2	P48735
Mannan-binding lectin serine protease 1	MASP1	P48740
Putative heat shock 70 kDa protein 7	HSPA7	P48741
4-trimethylaminobutyraldehyde dehydrogenase	ALDH9A1	P49189
Isoform 1B of Beta-arrestin-1	ARRB1	P49407
Elongation factor Tu, mitochondrial	TUFM	P49411
Protein phosphatase 1F	PPM1F	P49593
Proteasome subunit beta type-2	PSMB2	P49721
Regulator of G-protein signaling 19	RGS19	P49795
Guanine nucleotide-binding protein G(q) subunit alpha	GNAQ	P50148
Rab GDP dissociation inhibitor beta	GDI2	P50395
Serpin B9	SERPINB9	P50453
Vasodilator-stimulated phosphoprotein	VASP	P50552
Dynamin-2	DNM2	P50570
T-complex protein 1 subunit theta	CCT8	P50990
T-complex protein 1 subunit delta	CCT4	P50991
Annexin A11	ANXA11	P50995
Ras-related protein Rab-5C	RAB5C	P51148
Ras-related protein Rab-7a	RAB7A	P51149
Ras-related protein Rab-13	RAB13	P51153
Dual specificity protein phosphatase 3	DUSP3	P51452
B-cell receptor-associated protein 31	BCAP31	P51572
P2X purinoceptor 1	P2RX1	P51575
Vesicle-associated membrane protein 7	VAMP7	P51809
Lumican	LUM	P51884
6-phosphogluconate dehydrogenase, decarboxylating	PGD	P52209
Rho GDP-dissociation inhibitor 2	ARHGDIB	P52566
F-actin-capping protein subunit alpha-1	CAPZA1	P52907
Biliverdin reductase A	BLVRA	P53004
Heat shock-related 70 kDa protein 2	HSPA2	P54652
Sodium/potassium-transporting ATPase subunit beta-3	ATP1B3	P54709
Alpha-soluble NSF attachment protein	NAPA	P54920
Apolipoprotein C-IV	APOC4	P55056
Phospholipid transfer protein	PLTP	P55058
Nck-associated protein 1-like	NCKAP1L	P55160
Myotrophin	MTPN	P58546
Neutrophil defensin 1	DEFA1	P59665
Triosephosphate isomerase	TPI1	P60174
Actin, cytoplasmic 1	ACTB	P60709
Eukaryotic initiation factor 4A-I	EIF4A1	P60842
Cell division control protein 42 homolog	CDC42	P60953
Destrin	DSTN	P60981
Ras-related protein Rab-8A	RAB8A	P61006
Ras-related protein Rab-2A	RAB2A	P61019
Ras-related protein Rab-5B	RAB5B	P61020
Ras-related protein Rab-10	RAB10	P61026
C-X-C chemokine receptor type 4	CXCR4	P61073
Ubiquitin-conjugating enzyme E2 N	UBE2N	P61088
Ras-related protein Rab-14	RAB14	P61106
Actin-related protein 3	ACTR3	P61158
Actin-related protein 2	ACTR2	P61160
ADP-ribosylation factor 3	ARF3	P61204
Ras-related protein Rap-1b	RAP1B	P61224
Ras-related protein Rap-2b	RAP2B	P61225
Transforming protein RhoA	RHOA	P61586
Lysozyme C	LYZ	P61626
Beta-2-microglobulin	B2M	P61769
14-3-3 protein gamma	YWHAG	P61981
Serine/threonine-protein phosphatase PP1-alpha catalytic subunit	PPP1CA	P62136
14-3-3 protein epsilon	YWHAE	P62258
Thymosin beta-4	TMSB4X	P62328
ADP-ribosylation factor 6	ARF6	P62330
Histone H4	HIST1H4A	P62805
Ras-related protein Rab-1A	RAB1A	P62820
Ras-related protein Rap-1A	RAP1A	P62834
Guanine nucleotide-binding protein G(I)/G(S)/G(T) subunit beta-1	GNB1	P62873
Guanine nucleotide-binding protein G(I)/G(S)/G(T) subunit beta-2	GNB2	P62879
Peptidyl-prolyl cis-trans isomerase A	PPIA	P62937
Peptidyl-prolyl cis-trans isomerase FKBP1A	FKBP1A	P62942
Growth factor receptor-bound protein 2	GRB2	P62993
Ras-related C3 botulinum toxin substrate 1	RAC1	P63000
Guanine nucleotide-binding protein G(i) subunit alpha-1	GNAI1	P63096
14-3-3 protein zeta/delta	YWHAZ	P63104
Tropomyosin alpha-4 chain	TPM4	P67936
Actin, alpha cardiac muscle 1	ACTC1	P68032
Ubiquitin-conjugating enzyme E2 L3	UBE2L3	P68036
Tubulin alpha-1B chain	TUBA1B	P68363
Tubulin alpha-4A chain	TUBA4A	P68366
Tubulin beta-4B chain	TUBB4B	P68371
Hemoglobin subunit beta	HBB	P68871
Hemoglobin subunit alpha	HBA1	P69905
Glutathione S-transferase omega-1	GSTO1	P78417
Phosphatidylinositol-glycan-specific phospholipase D	GPLD1	P80108
Neutrophil gelatinase-associated lipocalin	LCN2	P80188
Brain acid soluble protein 1	BASP1	P80723
Immunoglobulin lambda variable 3-21	IGLV3-21	P80748
Dermcidin;Isoform 2 of Dermcidin	DCD	P81605
Rho-related GTP-binding protein RhoG	RHOG	P84095
Ephrin-B1	EFNB1	P98172
55 kDa erythrocyte membrane protein	MPP1	Q00013
Fatty acid-binding protein 5	FABP5	Q01469
Adenylyl cyclase-associated protein 1	CAP1	Q01518
Keratin, type II cytoskeletal 2 oral	KRT76	Q01546
ATP-dependent 6-phosphofructokinase, platelet type	PFKP	Q01813
Desmoglein-1	DSG1	Q02413
Complement factor H-related protein 1	CFHR1	Q03591
Keratin, type I cytoskeletal 17	KRT17	Q04695
14-3-3 protein eta	YWHAH	Q04917
Proteolipid protein 2	PLP2	Q04941
Tyrosine-protein phosphatase non-receptor type 12	PTPN12	Q05209
Galectin-10	CLC	Q05315
Tyrosine-protein kinase BTK	BTK	Q06187
Peroxiredoxin-1	PRDX1	Q06830
Rho GTPase-activating protein 1	ARHGAP1	Q07960
Galectin-3-binding protein	LGALS3BP	Q08380
Lactadherin	MFGE8	Q08431
Dematin	DMTN	Q08495
Isoform 12 of cAMP-specific 3',5'-cyclic phosphodiesterase 4D	PDE4D	Q08499
Desmocollin-1	DSC1	Q08554
Bone marrow stromal antigen 2	BST2	Q10589
Syntaxin-4	STX4	Q12846
Vesicular integral-membrane protein VIP36	LMAN2	Q12907
Receptor-type tyrosine-protein phosphatase eta	PTPRJ	Q12913
Protein flightless-1 homolog	FLII	Q13045
Platelet-activating factor acetylhydrolase	PLA2G7	Q13093
Multimerin-1	MMRN1	Q13201
Rho-associated protein kinase 1	ROCK1	Q13464
Ras GTPase-activating-like protein IQGAP2	IQGAP2	Q13576
Ras-related protein Rab-32	RAB32	Q13637
Isoform 1 of Four and a half LIM domains protein 1	FHL1	Q13642
Apolipoprotein F	APOF	Q13790
Plakophilin-1	PKP1	Q13835
Tubulin beta-2A chain	TUBB2A	Q13885
Coactosin-like protein	COTL1	Q14019
Src substrate cortactin	CTTN	Q14247
Filamin-C	FLNC	Q14315
Guanine nucleotide-binding protein subunit alpha-13	GNA13	Q14344
Leucine-rich repeat-containing protein 32	LRRC32	Q14392
Hyaluronan-binding protein 2	HABP2	Q14520
Keratin, type I cuticular Ha3-II	KRT33B	Q14525
Protein disulfide-isomerase A5	PDIA5	Q14554
Desmocollin-3	DSC3	Q14574
Inter-alpha-trypsin inhibitor heavy chain H4	ITIH4	Q14624
Type I inositol 1,4,5-trisphosphate 5-phosphatase	INPP5A	Q14642
Ras GTPase-activating protein 3	RASA3	Q14644
Protein tyrosine phosphatase receptor type C-associated protein	PTPRCAP	Q14761
LIM and SH3 domain protein 1	LASP1	Q14847
Importin subunit beta-1	KPNB1	Q14974
Protein disulfide-isomerase A6	PDIA6	Q15084
Serum paraoxonase/lactonase 3	PON3	Q15166
Keratin, type I cuticular Ha1	KRT31	Q15323
Poly(rC)-binding protein 1	PCBP1	Q15365
GTP-binding protein Rheb	RHEB	Q15382
Angiopoietin-1	ANGPT1	Q15389
Ras suppressor protein 1	RSU1	Q15404
Ficolin-2	FCN2	Q15485
Microtubule-associated protein RP/EB family member 2	MAPRE2	Q15555
Isoform 3 of Na(+)/H(+) exchange regulatory cofactor NHE-RF2	SLC9A3R2	Q15599
Mediator of RNA polymerase II transcription subunit 1	MED1	Q15648
Microtubule-associated protein RP/EB family member 1	MAPRE1	Q15691
Leukotriene B4 receptor 1	LTB4R	Q15722
Myosin light chain kinase, smooth muscle	MYLK	Q15746
Neutral amino acid transporter B(0)	SLC1A5	Q15758
CD226 antigen	CD226	Q15762
Syntaxin-binding protein 2	STXBP2	Q15833
Ras-related protein Rab-11B	RAB11B	Q15907
Calcitonin gene-related peptide type 1 receptor	CALCRL	Q16602
Extracellular matrix protein 1	ECM1	Q16610
Keratin, type I cytoskeletal 24	KRT24	Q2M2I5
HLA class I histocompatibility antigen, B-73 alpha chain	HLA-B	Q31612
Tubulin beta-8 chain	TUBB8	Q3ZCM7
Galectin-related protein	LGALSL	Q3ZCW2
Cytochrome b reductase 1	CYBRD1	Q53TN4
Beta-actin-like protein 2	ACTBL2	Q562R1
Filaggrin-2	FLG2	Q5D862
Lymphocyte antigen 6 complex locus protein G6f	LY6G6F	Q5SQ64
SH3 domain-binding glutamic acid-rich-like protein 3	SH3BGRL3	Q5T123
Keratinocyte proline-rich protein	KPRP	Q5T749
Skin-specific protein 32	XP32	Q5T750
Metalloreductase STEAP3	STEAP3	Q658P3
Ragulator complex protein LAMTOR1	LAMTOR1	Q6IAA8
Twinfilin-2	TWF2	Q6IBS0
Keratin, type II cytoskeletal 80	KRT80	Q6KB66
Proactivator polypeptide-like 1	PSAPL1	Q6NUJ1
Phospholipase B-like 1	PLBD1	Q6P4A8
Cilia- and flagella-associated protein 161	CFAP161	Q6P656
Transmembrane protein C16orf54	C16orf54	Q6UWD8
Suprabasin	SBSN	Q6UWP8
Olfactomedin-4	OLFM4	Q6UX06
F-box only protein 50	NCCRP1	Q6ZVX7
Protein unc-13 homolog D	UNC13D	Q70J99
Rho-related GTP-binding protein RhoU	RHOU	Q7L0Q8
Cytoplasmic FMR1-interacting protein 1	CYFIP1	Q7L576
MOB kinase activator 1B	MOB1B	Q7L9L4
RAS guanyl-releasing protein 2	RASGRP2	Q7LDG7
Keratin, type I cytoskeletal 25	KRT25	Q7Z3Z0
Myosin-14	MYH14	Q7Z406
THAP domain-containing protein 5	THAP5	Q7Z6K1
Keratin, type II cytoskeletal 1b	KRT77	Q7Z794
Tetraspanin-33	TSPAN33	Q86UF1
Fermitin family homolog 3	FERMT3	Q86UX7
Lebercilin	LCA5	Q86VQ0
Deaminated glutathione amidase	NIT1	Q86X76
Uncharacterized protein ZSWIM9	ZSWIM9	Q86XI8
Keratin, type II cytoskeletal 73	KRT73	Q86Y46
Zinc finger protein DZIP1	DZIP1	Q86YF9
Trem-like transcript 1 protein	TREML1	Q86YW5
Hornerin	HRNR	Q86YZ3
SLIT and NTRK-like protein 4	SLITRK4	Q8IW52
Serpin A12	SERPINA12	Q8IW75
Choline transporter-like protein 2	SLC44A2	Q8IWA5
Adenylosuccinate synthetase isozyme 1	ADSSL1	Q8N142
Keratin, type II cytoskeletal 78	KRT78	Q8N1N4
Isoform 3 of Latent-transforming growth factor beta-binding protein 4	LTBP4	Q8N2S1
Rho GTPase-activating protein 18	ARHGAP18	Q8N392
Ubiquitin carboxyl-terminal hydrolase MINDY-1	MINDY1	Q8N5J2
Calcium uniporter protein, mitochondrial	MCU	Q8NE86
Short-chain dehydrogenase/reductase family 9C member 7	SDR9C7	Q8NEX9
Tetraspanin-14	TSPAN14	Q8NG11
Stomatin-like protein 3	STOML3	Q8TAV4
Retinol dehydrogenase 11	RDH11	Q8TC12
BPI fold-containing family B member 1	BPIFB1	Q8TDL5
DENN domain-containing protein 1A	DENND1A	Q8TEH3
Ubiquitin-associated and SH3 domain-containing protein B	UBASH3B	Q8TF42
Programmed cell death 6-interacting protein	PDCD6IP	Q8WUM4
Protein BRICK1	BRK1	Q8WUW1
Protein POF1B	POF1B	Q8WVV4
Choline transporter-like protein 1	SLC44A1	Q8WWI5
Complement factor H-related protein 4	CFHR4	Q92496
Nectin-2	NECTIN2	Q92692
Osteoclast-stimulating factor 1	OSTF1	Q92882
Ras-related protein Rab-8B	RAB8B	Q92930
Proteoglycan 4	PRG4	Q92954
Sarcoplasmic/endoplasmic reticulum calcium ATPase 3	ATP2A3	Q93084
Endothelial cell-selective adhesion molecule	ESAM	Q96AP7
Synaptotagmin-like protein 4	SYTL4	Q96C24
Charged multivesicular body protein 4c	CHMP4C	Q96CF2
Carboxymethylenebutenolidase homolog	CMBL	Q96DG6
Dynein light chain 2, cytoplasmic	DYNLL2	Q96FJ2
Protein S100-A16	S100A16	Q96FQ6
PDZ and LIM domain protein 5	PDLIM5	Q96HC4
Cytosolic non-specific dipeptidase	CNDP2	Q96KP4
Serpin B12;Isoform 2 of Serpin B12	SERPINB12	Q96P63
N-acetylmuramoyl-L-alanine amidase	PGLYRP2	Q96PD5
Kinesin-like protein KIF20B	KIF20B	Q96Q89
Gasdermin-A	GSDMA	Q96QA5
Pannexin-1	PANX1	Q96RD7
Proteinase-activated receptor 4	F2RL3	Q96RI0
Protein/nucleic acid deglycase DJ-1	PARK7	Q99497
Gamma-soluble NSF attachment protein	NAPG	Q99747
Transmembrane 9 superfamily member 2	TM9SF2	Q99805
Equilibrative nucleoside transporter 1	SLC29A1	Q99808
Calcium and integrin-binding protein 1	CIB1	Q99828
T-complex protein 1 subunit eta	CCT7	Q99832
Coronin-1B	CORO1B	Q9BR76
Endoplasmic reticulum resident protein 44	ERP44	Q9BS26
Extended synaptotagmin-1	ESYT1	Q9BSJ8
Vesicle-associated membrane protein 8	VAMP8	Q9BV40
Transmembrane protein 109	TMEM109	Q9BVC6
Transmembrane emp24 domain-containing protein 9	TMED9	Q9BVK6
Gamma-glutamylaminecyclotransferase	GGACT	Q9BVM4
Junctional adhesion molecule C	JAM3	Q9BX67
(E3-independent) E2 ubiquitin-conjugating enzyme	UBE2O	Q9C0C9
Protein tweety homolog 3	TTYH3	Q9C0H2
Ras-related protein Rab-1B	RAB1B	Q9H0U4
Ribonuclease 7	RNASE7	Q9H1E1
EH domain-containing protein 4	EHD4	Q9H223
Caspase recruitment domain-containing protein 9	CARD9	Q9H257
Serine/threonine-protein kinase TAO3	TAOK3	Q9H2K8
Tubulin beta-1 chain	TUBB1	Q9H4B7
Golgi-associated plant pathogenesis-related protein 1	GLIPR2	Q9H4G4
Src-like-adapter 2	SLA2	Q9H6Q3
V-type immunoglobulin domain-containing suppressor of T-cell activation	VSIR	Q9H7M9
Putative tubulin-like protein alpha-4B	TUBA4B	Q9H853
Proline-serine-threonine phosphatase-interacting protein 2	PSTPIP2	Q9H939
Guanine nucleotide-binding protein subunit beta-4	GNB4	Q9HAV0
Rho-related GTP-binding protein RhoF	RHOF	Q9HBH0
Isoform 3 of Beta-parvin	PARVB	Q9HBI1
Plexin-A4	PLXNA4	Q9HCM2
Platelet glycoprotein VI	GP6	Q9HCN6
Protein S100-A14	S100A14	Q9HCY8
Adipocyte plasma membrane-associated protein	APMAP	Q9HDC9
ATP-binding cassette sub-family B member 6, mitochondrial	ABCB6	Q9NP58
Isoform 3 of Reticulon-4	RTN4	Q9NQC3
Xaa-Pro aminopeptidase 3	XPNPEP3	Q9NQH7
GTP-binding protein SAR1a	SAR1A	Q9NR31
Ras-related protein Rab-6B	RAB6B	Q9NRW1
Regulator of G-protein signaling 18	RGS18	Q9NS28
Keratin, type II cuticular Hb4	KRT84	Q9NSB2
Protein FAM49B	FAM49B	Q9NUQ9
ADP-ribosylation factor-like protein 8B	ARL8B	Q9NVJ2
CKLF-like MARVEL transmembrane domain-containing protein 6	CMTM6	Q9NX76
EH domain-containing protein 3	EHD3	Q9NZN3
Calmodulin-like protein 5	CALML5	Q9NZT1
C-type lectin domain family 1 member B	CLEC1B	Q9P126
HLA class II histocompatibility antigen, DRB1-9 beta chain	HLA-DRB1	Q9TQE0
Bridging integrator 2	BIN2	Q9UBW5
Protein NipSnap homolog 3A	NIPSNAP3A	Q9UFN0
Prenylcysteine oxidase 1	PCYOX1	Q9UHG3
SLAM family member 5	CD84	Q9UIB8
SH3 domain-binding glutamic acid-rich-like protein 2	SH3BGRL2	Q9UJC5
Drebrin-like protein	DBNL	Q9UJU6
Ras-related protein Rab-21	RAB21	Q9UL25
Malignant T-cell-amplified sequence 1	MCTS1	Q9ULC4
Protein HEG homolog 1	HEG1	Q9ULI3
Coronin-1C	CORO1C	Q9ULV4
Suppressor of fused homolog	SUFU	Q9UMX1
Proliferation-associated protein 2G4	PA2G4	Q9UQ80
Short transient receptor potential channel 6	TRPC6	Q9Y210
Heparanase	HPSE	Q9Y251
Voltage-dependent anion-selective channel protein 3	VDAC3	Q9Y277
Nck-associated protein 1	NCKAP1	Q9Y2A7
Calcium-binding protein 39	CAB39	Q9Y376
Talin-1	TLN1	Q9Y490
Disheveled-associated activator of morphogenesis 1	DAAM1	Q9Y4D1
NADPH oxidase 1	NOX1	Q9Y5S8
FH1/FH2 domain-containing protein 1	FHOD1	Q9Y613
Junctional adhesion molecule A	F11R	Q9Y624
Chloride intracellular channel protein 4	CLIC4	Q9Y696
EMILIN-1	EMILIN1	Q9Y6C2
Wiskott-Aldrich syndrome protein family member 2	WASF2	Q9Y6W5

## Sheet: GO-CC
Table S2: List of the enriched GO-CC terms for the proteins identified in serum SEV after detraining versus annotations derived from UniProt
GO.ID	Term	Annotated	Significant	Expected	Fisher p value	B-H p value	Gene Symbol	Uniprot ID
GO:0005615	extracellular space	3306	735	187.98	1e-30	1.30682e-29	A1BG;A2M;A2ML1;ABCB6;ABI1;ACE;ACHE;ACP1;ACTB;ACTBL2;ACTC1;ACTN1;ACTN2;ACTN4;ACTR2;ACTR3;ADAM10;ADH5;AFM;AGT;AHCY;AHSG;AK1;AKR1B1;AKR7A2;ALAD;ALB;ALDH9A1;ALDOA;ALDOC;ALOX12;AMBP;AMY1A;ANGPT1;ANO6;ANPEP;ANXA1;ANXA11;ANXA2;ANXA3;ANXA4;ANXA5;ANXA6;ANXA7;AP2M1;APCS;APEH;APOA1;APOA2;APOA4;APOA5;APOB;APOC1;APOC3;APOC4;APOD;APOE;APOF;APOH;APOL1;APOM;AQP1;ARF3;ARF5;ARF6;ARG1;ARHGAP1;ARHGDIA;ARHGDIB;ARL8B;…	P04217;P01023;A8K2U0;Q9NP58;A0A0A0MRT6;A0A0A0MSN4;C9J2S3;P24666;P60709;Q562R1;P68032;P12814;P35609;O43707;P61160;P61158;O14672;P11766;P43652;A0A7P0T8D1;P23526;C9JV77;P00568;P15121;H3BLU7;P13716;P02768;P49189;P04075;P09972;P18054;P02760;P04745;Q15389;A0A7P0TBC5;P15144;P04083;P50995;H0YMW4;P12429;P09525;P08758;P08133;P20073;A0A087WY71;P02743;C9JIF9;P02647;P02652;P06727;A0A669KB69;P04114;K7ERI9;B0YI…
GO:0043230	extracellular organelle	2124	631	120.77	1e-30	1.30682e-29	A1BG;A2M;A2ML1;ABCB6;ABI1;ACE;ACP1;ACTB;ACTBL2;ACTC1;ACTN1;ACTN2;ACTN4;ACTR2;ACTR3;ADAM10;ADH5;AFM;AGT;AHCY;AHSG;AK1;AKR1B1;AKR7A2;ALAD;ALB;ALDH9A1;ALDOA;ALDOC;ALOX12;AMBP;AMY1A;ANGPT1;ANO6;ANPEP;ANXA1;ANXA11;ANXA2;ANXA3;ANXA4;ANXA5;ANXA6;ANXA7;AP2M1;APCS;APEH;APOA1;APOA2;APOA4;APOB;APOC3;APOD;APOE;APOH;AQP1;ARF3;ARF5;ARF6;ARHGAP1;ARHGDIA;ARHGDIB;ARL8B;ARPC1B;ARPC2;ARPC3;ARPC5;ARRDC1;ASS1;ATP1A1;…	P04217;P01023;A8K2U0;Q9NP58;A0A0A0MRT6;A0A0A0MSN4;P24666;P60709;Q562R1;P68032;P12814;P35609;O43707;P61160;P61158;O14672;P11766;P43652;A0A7P0T8D1;P23526;C9JV77;P00568;P15121;H3BLU7;P13716;P02768;P49189;P04075;P09972;P18054;P02760;P04745;Q15389;A0A7P0TBC5;P15144;P04083;P50995;H0YMW4;P12429;P09525;P08758;P08133;P20073;A0A087WY71;P02743;C9JIF9;P02647;P02652;P06727;P04114;B0YIW2;C9JF17;P02649;P02749;A…
GO:0065010	extracellular membrane-bounded organelle	2124	631	120.77	1e-30	1.30682e-29	A1BG;A2M;A2ML1;ABCB6;ABI1;ACE;ACP1;ACTB;ACTBL2;ACTC1;ACTN1;ACTN2;ACTN4;ACTR2;ACTR3;ADAM10;ADH5;AFM;AGT;AHCY;AHSG;AK1;AKR1B1;AKR7A2;ALAD;ALB;ALDH9A1;ALDOA;ALDOC;ALOX12;AMBP;AMY1A;ANGPT1;ANO6;ANPEP;ANXA1;ANXA11;ANXA2;ANXA3;ANXA4;ANXA5;ANXA6;ANXA7;AP2M1;APCS;APEH;APOA1;APOA2;APOA4;APOB;APOC3;APOD;APOE;APOH;AQP1;ARF3;ARF5;ARF6;ARHGAP1;ARHGDIA;ARHGDIB;ARL8B;ARPC1B;ARPC2;ARPC3;ARPC5;ARRDC1;ASS1;ATP1A1;…	P04217;P01023;A8K2U0;Q9NP58;A0A0A0MRT6;A0A0A0MSN4;P24666;P60709;Q562R1;P68032;P12814;P35609;O43707;P61160;P61158;O14672;P11766;P43652;A0A7P0T8D1;P23526;C9JV77;P00568;P15121;H3BLU7;P13716;P02768;P49189;P04075;P09972;P18054;P02760;P04745;Q15389;A0A7P0TBC5;P15144;P04083;P50995;H0YMW4;P12429;P09525;P08758;P08133;P20073;A0A087WY71;P02743;C9JIF9;P02647;P02652;P06727;P04114;B0YIW2;C9JF17;P02649;P02749;A…
GO:0070062	extracellular exosome	2100	630	119.41	1e-30	1.30682e-29	A1BG;A2M;A2ML1;ABCB6;ABI1;ACE;ACP1;ACTB;ACTBL2;ACTC1;ACTN1;ACTN2;ACTN4;ACTR2;ACTR3;ADAM10;ADH5;AFM;AGT;AHCY;AHSG;AK1;AKR1B1;AKR7A2;ALAD;ALB;ALDH9A1;ALDOA;ALDOC;ALOX12;AMBP;AMY1A;ANGPT1;ANO6;ANPEP;ANXA1;ANXA11;ANXA2;ANXA3;ANXA4;ANXA5;ANXA6;ANXA7;AP2M1;APCS;APEH;APOA1;APOA2;APOA4;APOB;APOC3;APOD;APOE;APOH;AQP1;ARF3;ARF5;ARF6;ARHGAP1;ARHGDIA;ARHGDIB;ARL8B;ARPC1B;ARPC2;ARPC3;ARPC5;ARRDC1;ASS1;ATP1A1;…	P04217;P01023;A8K2U0;Q9NP58;A0A0A0MRT6;A0A0A0MSN4;P24666;P60709;Q562R1;P68032;P12814;P35609;O43707;P61160;P61158;O14672;P11766;P43652;A0A7P0T8D1;P23526;C9JV77;P00568;P15121;H3BLU7;P13716;P02768;P49189;P04075;P09972;P18054;P02760;P04745;Q15389;A0A7P0TBC5;P15144;P04083;P50995;H0YMW4;P12429;P09525;P08758;P08133;P20073;A0A087WY71;P02743;C9JIF9;P02647;P02652;P06727;P04114;B0YIW2;C9JF17;P02649;P02749;A…
GO:1903561	extracellular vesicle	2123	631	120.72	1e-30	1.30682e-29	A1BG;A2M;A2ML1;ABCB6;ABI1;ACE;ACP1;ACTB;ACTBL2;ACTC1;ACTN1;ACTN2;ACTN4;ACTR2;ACTR3;ADAM10;ADH5;AFM;AGT;AHCY;AHSG;AK1;AKR1B1;AKR7A2;ALAD;ALB;ALDH9A1;ALDOA;ALDOC;ALOX12;AMBP;AMY1A;ANGPT1;ANO6;ANPEP;ANXA1;ANXA11;ANXA2;ANXA3;ANXA4;ANXA5;ANXA6;ANXA7;AP2M1;APCS;APEH;APOA1;APOA2;APOA4;APOB;APOC3;APOD;APOE;APOH;AQP1;ARF3;ARF5;ARF6;ARHGAP1;ARHGDIA;ARHGDIB;ARL8B;ARPC1B;ARPC2;ARPC3;ARPC5;ARRDC1;ASS1;ATP1A1;…	P04217;P01023;A8K2U0;Q9NP58;A0A0A0MRT6;A0A0A0MSN4;P24666;P60709;Q562R1;P68032;P12814;P35609;O43707;P61160;P61158;O14672;P11766;P43652;A0A7P0T8D1;P23526;C9JV77;P00568;P15121;H3BLU7;P13716;P02768;P49189;P04075;P09972;P18054;P02760;P04745;Q15389;A0A7P0TBC5;P15144;P04083;P50995;H0YMW4;P12429;P09525;P08758;P08133;P20073;A0A087WY71;P02743;C9JIF9;P02647;P02652;P06727;P04114;B0YIW2;C9JF17;P02649;P02749;A…
GO:0005576	extracellular region	4277	786	243.19	1e-30	1.30682e-29	A1BG;A2M;A2ML1;ABCB6;ABI1;ACE;ACHE;ACP1;ACTB;ACTBL2;ACTC1;ACTN1;ACTN2;ACTN4;ACTR2;ACTR3;ADAM10;ADH5;AFM;AGT;AHCY;AHSG;AK1;AKR1B1;AKR7A2;ALAD;ALB;ALDH9A1;ALDOA;ALDOC;ALOX12;AMBP;AMY1A;ANGPT1;ANO6;ANPEP;ANTXR2;ANXA1;ANXA11;ANXA2;ANXA3;ANXA4;ANXA5;ANXA6;ANXA7;AP2M1;APCS;APEH;APOA1;APOA2;APOA4;APOA5;APOB;APOC1;APOC3;APOC4;APOD;APOE;APOF;APOH;APOL1;APOM;AQP1;ARF3;ARF5;ARF6;ARG1;ARHGAP1;ARHGAP45;ARHGDI…	P04217;P01023;A8K2U0;Q9NP58;A0A0A0MRT6;A0A0A0MSN4;C9J2S3;P24666;P60709;Q562R1;P68032;P12814;P35609;O43707;P61160;P61158;O14672;P11766;P43652;A0A7P0T8D1;P23526;C9JV77;P00568;P15121;H3BLU7;P13716;P02768;P49189;P04075;P09972;P18054;P02760;P04745;Q15389;A0A7P0TBC5;P15144;A0A0C4DG84;P04083;P50995;H0YMW4;P12429;P09525;P08758;P08133;P20073;A0A087WY71;P02743;C9JIF9;P02647;P02652;P06727;A0A669KB69;P04114;…
GO:0031982	vesicle	3972	739	225.85	1e-30	1.30682e-29	A1BG;A2M;A2ML1;ABCB6;ABI1;ACE;ACP1;ACTB;ACTBL2;ACTC1;ACTN1;ACTN2;ACTN4;ACTR2;ACTR3;ADAM10;ADH5;AFM;AGT;AHCY;AHSG;AK1;AKR1B1;AKR7A2;ALAD;ALB;ALDH9A1;ALDOA;ALDOC;ALOX12;AMBP;AMY1A;ANGPT1;ANK2;ANO6;ANPEP;ANTXR2;ANXA1;ANXA11;ANXA2;ANXA3;ANXA4;ANXA5;ANXA6;ANXA7;AP2M1;APCS;APEH;APOA1;APOA2;APOA4;APOA5;APOB;APOC3;APOD;APOE;APOH;AQP1;ARF3;ARF5;ARF6;ARG1;ARHGAP1;ARHGAP45;ARHGDIA;ARHGDIB;ARL8B;ARPC1B;ARPC2…	P04217;P01023;A8K2U0;Q9NP58;A0A0A0MRT6;A0A0A0MSN4;P24666;P60709;Q562R1;P68032;P12814;P35609;O43707;P61160;P61158;O14672;P11766;P43652;A0A7P0T8D1;P23526;C9JV77;P00568;P15121;H3BLU7;P13716;P02768;P49189;P04075;P09972;P18054;P02760;P04745;Q15389;A0A0U1RQN6;A0A7P0TBC5;P15144;A0A0C4DG84;P04083;P50995;H0YMW4;P12429;P09525;P08758;P08133;P20073;A0A087WY71;P02743;C9JIF9;P02647;P02652;P06727;A0A669KB69;P04…
GO:0030141	secretory granule	879	272	49.98	1e-30	1.30682e-29	A1BG;A2M;ACTN1;ACTN2;ACTN4;ACTR2;ADAM10;AHSG;ALAD;ALB;ALDOA;ALDOC;ANO6;ANPEP;ANXA11;ANXA2;ANXA3;ANXA7;APEH;APOA1;APOH;ARG1;ARHGAP45;ARPC5;ATP6V0C;ATP6V1A;B2M;B4GALT1;BIN2;BSG;BST1;BST2;C3;C5AR1;CA4;CAB39;CALCRL;CALML5;CALR;CAMP;CAP1;CAPN1;CAT;CCT2;CCT8;CD14;CD36;CD38;CD44;CD46;CD47;CD53;CD55;CD58;CD59;CD63;CD9;CEACAM8;CFP;CLEC3B;CLU;CMTM6;CNN2;COTL1;CPNE1;CPNE3;CREG1;CSTB;CTSC;CTSD;CTSG;CYB5R3;CY…	P04217;P01023;P12814;P35609;O43707;P61160;O14672;C9JV77;P13716;P02768;P04075;P09972;A0A7P0TBC5;P15144;P50995;H0YMW4;P12429;P20073;C9JIF9;P02647;P02749;P05089;F5H1R4;O15511;P27449;P38606;P61769;P15291;Q9UBW5;A0A7P0TA85;A6NC48;Q10589;P01024;P21730;P22748;Q9Y376;Q16602;Q9NZT1;K7EL50;J3KNB4;Q01518;P07384;P04040;F5GWF6;P50990;D6RFL4;E7EU05;H0Y950;H0Y2P0;P15529;A0A2R8Y484;P19397;B1AP13;B1AMW1;A0A2U3TZL…
GO:0099503	secretory vesicle	1046	285	59.48	1e-30	1.30682e-29	A1BG;A2M;ACTN1;ACTN2;ACTN4;ACTR2;ADAM10;AHSG;ALAD;ALB;ALDOA;ALDOC;ANO6;ANPEP;ANXA11;ANXA2;ANXA3;ANXA7;APEH;APOA1;APOH;ARG1;ARHGAP45;ARPC5;ATP6AP1;ATP6V0C;ATP6V0D1;ATP6V1A;B2M;B4GALT1;BIN2;BSG;BST1;BST2;C3;C5AR1;CA4;CAB39;CALCRL;CALML5;CALR;CAMP;CAP1;CAPN1;CAT;CCT2;CCT8;CD14;CD36;CD38;CD44;CD46;CD47;CD53;CD55;CD58;CD59;CD63;CD9;CEACAM8;CFP;CLEC3B;CLU;CMTM6;CNN2;COTL1;CPNE1;CPNE3;CREG1;CSTB;CTSC;CT…	P04217;P01023;P12814;P35609;O43707;P61160;O14672;C9JV77;P13716;P02768;P04075;P09972;A0A7P0TBC5;P15144;P50995;H0YMW4;P12429;P20073;C9JIF9;P02647;P02749;P05089;F5H1R4;O15511;A0A0C4DGX8;P27449;F5GYQ1;P38606;P61769;P15291;Q9UBW5;A0A7P0TA85;A6NC48;Q10589;P01024;P21730;P22748;Q9Y376;Q16602;Q9NZT1;K7EL50;J3KNB4;Q01518;P07384;P04040;F5GWF6;P50990;D6RFL4;E7EU05;H0Y950;H0Y2P0;P15529;A0A2R8Y484;P19397;B1AP1…
GO:0031410	cytoplasmic vesicle	2484	418	141.24	1e-30	1.30682e-29	A1BG;A2M;ABCB6;ACE;ACTN1;ACTN2;ACTN4;ACTR2;ADAM10;AHCY;AHSG;ALAD;ALB;ALDOA;ALDOC;ANK2;ANO6;ANPEP;ANTXR2;ANXA1;ANXA11;ANXA2;ANXA3;ANXA4;ANXA6;ANXA7;AP2M1;APEH;APOA1;APOA2;APOA4;APOA5;APOB;APOC3;APOE;APOH;ARF6;ARG1;ARHGAP1;ARHGAP45;ARHGDIB;ARL8B;ARPC2;ARPC5;ARRB1;ARRDC1;ATP1A1;ATP1B3;ATP6AP1;ATP6V0C;ATP6V0D1;ATP6V1A;B2M;B4GALT1;BCAP31;BIN2;BSG;BST1;BST2;BTK;C3;C5AR1;CA4;CAB39;CALCRL;CALML5;CALR;CAM…	P04217;P01023;Q9NP58;A0A0A0MSN4;P12814;P35609;O43707;P61160;O14672;P23526;C9JV77;P13716;P02768;P04075;P09972;A0A0U1RQN6;A0A7P0TBC5;P15144;A0A0C4DG84;P04083;P50995;H0YMW4;P12429;P09525;P08133;P20073;A0A087WY71;C9JIF9;P02647;P02652;P06727;A0A669KB69;P04114;B0YIW2;P02649;P02749;P62330;P05089;Q07960;F5H1R4;P52566;Q9NVJ2;O15144;O15511;P49407;F2Z3I4;P05023;P54709;A0A0C4DGX8;P27449;F5GYQ1;P38606;P61769;…
GO:0097708	intracellular vesicle	2488	418	141.47	1e-30	1.30682e-29	A1BG;A2M;ABCB6;ACE;ACTN1;ACTN2;ACTN4;ACTR2;ADAM10;AHCY;AHSG;ALAD;ALB;ALDOA;ALDOC;ANK2;ANO6;ANPEP;ANTXR2;ANXA1;ANXA11;ANXA2;ANXA3;ANXA4;ANXA6;ANXA7;AP2M1;APEH;APOA1;APOA2;APOA4;APOA5;APOB;APOC3;APOE;APOH;ARF6;ARG1;ARHGAP1;ARHGAP45;ARHGDIB;ARL8B;ARPC2;ARPC5;ARRB1;ARRDC1;ATP1A1;ATP1B3;ATP6AP1;ATP6V0C;ATP6V0D1;ATP6V1A;B2M;B4GALT1;BCAP31;BIN2;BSG;BST1;BST2;BTK;C3;C5AR1;CA4;CAB39;CALCRL;CALML5;CALR;CAM…	P04217;P01023;Q9NP58;A0A0A0MSN4;P12814;P35609;O43707;P61160;O14672;P23526;C9JV77;P13716;P02768;P04075;P09972;A0A0U1RQN6;A0A7P0TBC5;P15144;A0A0C4DG84;P04083;P50995;H0YMW4;P12429;P09525;P08133;P20073;A0A087WY71;C9JIF9;P02647;P02652;P06727;A0A669KB69;P04114;B0YIW2;P02649;P02749;P62330;P05089;Q07960;F5H1R4;P52566;Q9NVJ2;O15144;O15511;P49407;F2Z3I4;P05023;P54709;A0A0C4DGX8;P27449;F5GYQ1;P38606;P61769;…
GO:0072562	blood microparticle	143	104	8.13	1e-30	1.30682e-29	A1BG;A2M;ACTB;ACTC1;AFM;AGT;AHSG;ALB;AMBP;ANXA5;APCS;APOA1;APOA2;APOA4;APOE;APOL1;C1QB;C1QC;C1R;C1S;C3;C4A;C4B;C4BPA;C8A;C8G;C9;CD5L;CFH;CFHR1;CLIC1;CLU;CP;CPN2;ENG;F13A1;F2;FCN2;FCN3;FGA;FGB;FGG;FN1;GC;GSN;HBA1;HBB;HBD;HP;HPR;HPX;HRG;HSPA1B;HSPA2;HSPA7;HSPA8;IGHA1;IGHG2;IGHG3;IGHG4;IGHM;IGHV3-13;IGHV3-7;IGKC;IGKV1-17;IGKV1-5;IGKV1D-33;IGKV2-30;IGKV3-11;IGKV3-15;IGKV3-20;IGKV4-1;IGLC3;IGLV1-47;IG…	P04217;P01023;P60709;P68032;P43652;A0A7P0T8D1;C9JV77;P02768;P02760;P08758;P02743;P02647;P02652;P06727;P02649;O14791;D6R934;P02747;A0A3B3ISR2;A0A087X232;P01024;P0C0L4;P0C0L5;P04003;P07357;P07360;P02748;O43866;P08603;Q03591;O00299;P10909;P00450;P22792;F5GX88;P00488;P00734;Q15485;O75636;P02671;P02675;C9JC84;P02751;D6RF35;P06396;P69905;P68871;P02042;P00738;P00739;P02790;P04196;A0A0G2JIW1;P54652;P4874…
GO:0071944	cell periphery	6359	678	361.58	1e-30	1.30682e-29	A1BG;A2M;ABCB6;ACE;ACHE;ACP1;ACTB;ACTN1;ACTN2;ACTN4;ACTR2;ADAM10;ADCY6;ADD1;AGT;AHSG;AKAP9;ALOX12;AMBP;ANGPT1;ANK1;ANK2;ANO10;ANO4;ANO6;ANPEP;ANTXR2;ANXA1;ANXA11;ANXA2;ANXA3;ANXA4;ANXA5;ANXA6;ANXA7;AP2M1;APCS;APOA1;APOA4;APOB;APOC3;APOE;APOH;AQP1;ARF3;ARF5;ARF6;ARHGAP18;ARHGAP45;ARHGDIA;ARL6IP5;ARPC2;ARRB1;ARRDC1;ASAP2;ATP1A1;ATP1B3;ATP2A2;ATP2B4;ATP5F1A;ATP5F1B;ATP5PO;ATP6V0C;ATP6V0D1;ATP6V1A;AT…	P04217;P01023;Q9NP58;A0A0A0MSN4;C9J2S3;P24666;P60709;P12814;P35609;O43707;P61160;O14672;O43306;A0A804HL01;A0A7P0T8D1;C9JV77;A0A0A0MRF6;P18054;P02760;Q15389;P16157;A0A0U1RQN6;C9IYD3;A0A2R8Y532;A0A7P0TBC5;P15144;A0A0C4DG84;P04083;P50995;H0YMW4;P12429;P09525;P08758;P08133;P20073;A0A087WY71;P02743;P02647;P06727;P04114;B0YIW2;P02649;P02749;A0A494C115;P61204;C9J1Z8;P62330;Q8N392;F5H1R4;J3KRE2;O75915;O1…
GO:0031983	vesicle lumen	326	138	18.54	1e-30	1.30682e-29	A1BG;A2M;ACTN1;ACTN2;ACTN4;ACTR2;AHSG;ALAD;ALB;ALDOA;ALDOC;ANXA2;APOA1;APOB;APOH;ARG1;ARHGAP45;ARPC5;B2M;BIN2;C3;CAB39;CAMP;CAP1;CAT;CCT2;CCT8;CFP;CLEC3B;CLU;CNN2;COTL1;CREG1;CSTB;CTSC;CTSD;CTSG;CYB5R3;CYFIP1;DBNL;DEFA1;ECM1;EEF1A1;EEF2;EPX;ERP44;F13A1;F5;FABP5;FCN1;FERMT3;FGA;FGB;FGG;FGR;FN1;GCA;GDI2;GGH;GMFG;GPI;GSN;GSTP1;HP;HPSE;HRG;HRNR;HSP90AA1;HSP90AB1;HSPA8;IDH1;IST1;ITIH3;ITIH4;JUP;KNG1;K…	P04217;P01023;P12814;P35609;O43707;P61160;C9JV77;P13716;P02768;P04075;P09972;H0YMW4;P02647;P04114;P02749;P05089;F5H1R4;O15511;P61769;Q9UBW5;P01024;Q9Y376;J3KNB4;Q01518;P04040;F5GWF6;P50990;E9PAQ1;E9PHK0;P10909;A0A087X271;Q14019;A0A3B3IRL2;P04080;A0A7I2V2F3;A0A1B0GV23;P08311;P00387;Q7L576;Q9UJU6;P59665;Q16610;A0A087WVQ9;P13639;P11678;Q9BS26;P00488;A0A0A0MRJ7;Q01469;O00602;Q86UX7;P02671;P02675;C9JC…
GO:0034774	secretory granule lumen	321	137	18.25	1e-30	1.30682e-29	A1BG;A2M;ACTN1;ACTN2;ACTN4;ACTR2;AHSG;ALAD;ALB;ALDOA;ALDOC;ANXA2;APOA1;APOH;ARG1;ARHGAP45;ARPC5;B2M;BIN2;C3;CAB39;CAMP;CAP1;CAT;CCT2;CCT8;CFP;CLEC3B;CLU;CNN2;COTL1;CREG1;CSTB;CTSC;CTSD;CTSG;CYB5R3;CYFIP1;DBNL;DEFA1;ECM1;EEF1A1;EEF2;EPX;ERP44;F13A1;F5;FABP5;FCN1;FERMT3;FGA;FGB;FGG;FGR;FN1;GCA;GDI2;GGH;GMFG;GPI;GSN;GSTP1;HP;HPSE;HRG;HRNR;HSP90AA1;HSP90AB1;HSPA8;IDH1;IST1;ITIH3;ITIH4;JUP;KNG1;KPNB1;…	P04217;P01023;P12814;P35609;O43707;P61160;C9JV77;P13716;P02768;P04075;P09972;H0YMW4;P02647;P02749;P05089;F5H1R4;O15511;P61769;Q9UBW5;P01024;Q9Y376;J3KNB4;Q01518;P04040;F5GWF6;P50990;E9PAQ1;E9PHK0;P10909;A0A087X271;Q14019;A0A3B3IRL2;P04080;A0A7I2V2F3;A0A1B0GV23;P08311;P00387;Q7L576;Q9UJU6;P59665;Q16610;A0A087WVQ9;P13639;P11678;Q9BS26;P00488;A0A0A0MRJ7;Q01469;O00602;Q86UX7;P02671;P02675;C9JC84;P097…
GO:0060205	cytoplasmic vesicle lumen	324	137	18.42	1e-30	1.30682e-29	A1BG;A2M;ACTN1;ACTN2;ACTN4;ACTR2;AHSG;ALAD;ALB;ALDOA;ALDOC;ANXA2;APOA1;APOH;ARG1;ARHGAP45;ARPC5;B2M;BIN2;C3;CAB39;CAMP;CAP1;CAT;CCT2;CCT8;CFP;CLEC3B;CLU;CNN2;COTL1;CREG1;CSTB;CTSC;CTSD;CTSG;CYB5R3;CYFIP1;DBNL;DEFA1;ECM1;EEF1A1;EEF2;EPX;ERP44;F13A1;F5;FABP5;FCN1;FERMT3;FGA;FGB;FGG;FGR;FN1;GCA;GDI2;GGH;GMFG;GPI;GSN;GSTP1;HP;HPSE;HRG;HRNR;HSP90AA1;HSP90AB1;HSPA8;IDH1;IST1;ITIH3;ITIH4;JUP;KNG1;KPNB1;…	P04217;P01023;P12814;P35609;O43707;P61160;C9JV77;P13716;P02768;P04075;P09972;H0YMW4;P02647;P02749;P05089;F5H1R4;O15511;P61769;Q9UBW5;P01024;Q9Y376;J3KNB4;Q01518;P04040;F5GWF6;P50990;E9PAQ1;E9PHK0;P10909;A0A087X271;Q14019;A0A3B3IRL2;P04080;A0A7I2V2F3;A0A1B0GV23;P08311;P00387;Q7L576;Q9UJU6;P59665;Q16610;A0A087WVQ9;P13639;P11678;Q9BS26;P00488;A0A0A0MRJ7;Q01469;O00602;Q86UX7;P02671;P02675;C9JC84;P097…
GO:0005886	plasma membrane	5877	608	334.17	1e-30	1.30682e-29	A1BG;ABCB6;ACE;ACHE;ACP1;ACTB;ACTN1;ACTN2;ACTN4;ADAM10;ADCY6;ADD1;AKAP9;ALOX12;AMBP;ANGPT1;ANK1;ANK2;ANO10;ANO4;ANO6;ANPEP;ANTXR2;ANXA1;ANXA2;ANXA3;ANXA4;ANXA5;AP2M1;APOA1;APOB;APOE;AQP1;ARF3;ARF5;ARF6;ARHGAP18;ARHGAP45;ARHGDIA;ARL6IP5;ARPC2;ARRB1;ARRDC1;ASAP2;ATP1A1;ATP1B3;ATP2A2;ATP2B4;ATP5F1A;ATP5F1B;ATP5PO;ATP6V0C;ATP6V0D1;ATP6V1A;ATRN;AZGP1;B2M;B4GALT1;BASP1;BCAM;BCAP31;BIN2;BLVRB;BSG;BST1;B…	P04217;Q9NP58;A0A0A0MSN4;C9J2S3;P24666;P60709;P12814;P35609;O43707;O14672;O43306;A0A804HL01;A0A0A0MRF6;P18054;P02760;Q15389;P16157;A0A0U1RQN6;C9IYD3;A0A2R8Y532;A0A7P0TBC5;P15144;A0A0C4DG84;P04083;H0YMW4;P12429;P09525;P08758;A0A087WY71;P02647;P04114;P02649;A0A494C115;P61204;C9J1Z8;P62330;Q8N392;F5H1R4;J3KRE2;O75915;O15144;P49407;F2Z3I4;O43150;P05023;P54709;P16615;P23634;P25705;P06576;A0A494C0K9;P2…
GO:0030055	cell-substrate junction	435	137	24.73	1e-30	1.30682e-29	ACTB;ACTC1;ACTN1;ACTN2;ACTN4;ACTR2;ACTR3;ADAM10;ADD1;ANXA1;ANXA5;ANXA6;ARF6;ARPC1B;ARPC2;ARPC3;ARPC5;ATP6V0C;B2M;BSG;CALR;CAP1;CAPN1;CAT;CD151;CD44;CD46;CD59;CD81;CD9;CD99;CDC42;CFL1;CLTC;CNN2;CORO1B;CORO1C;CPNE3;CSRP1;CTTN;CYBA;CYFIP1;DNM2;DPP4;EHD3;ENG;ERBIN;EZR;FERMT3;FHL1;FLII;FLNA;FLNB;FLNC;FLOT1;FLOT2;GDI2;GNA13;GNB2;GSN;HSP90B1;HSPA1B;HSPA5;HSPA8;HSPA9;HSPB1;ICAM1;ILK;ITGA2;ITGA2B;ITGA5;IT…	P60709;P68032;P12814;P35609;O43707;P61160;P61158;O14672;A0A804HL01;P04083;P08758;P08133;P62330;O15143;O15144;O15145;O15511;P27449;P61769;A0A7P0TA85;K7EL50;Q01518;P07384;P04040;E9PMR4;H0Y2P0;P15529;A0A2U3TZL5;A6NMH8;A0A087WU13;A0A096LP69;P60953;P23528;A0A087WVQ6;A0A087X271;Q9BR76;Q9ULV4;O75131;P21291;Q14247;P13498;Q7L576;P50570;A0A7I2V2R5;Q9NZN3;F5GX88;B4DIP2;E7EQR4;Q86UX7;Q13642;Q13045;P21333;A0A…
GO:0005925	focal adhesion	425	135	24.17	1e-30	1.30682e-29	ACTB;ACTC1;ACTN1;ACTN2;ACTN4;ACTR2;ACTR3;ADAM10;ADD1;ANXA1;ANXA5;ANXA6;ARF6;ARPC1B;ARPC2;ARPC3;ARPC5;ATP6V0C;B2M;BSG;CALR;CAP1;CAPN1;CAT;CD151;CD44;CD46;CD59;CD81;CD9;CD99;CDC42;CFL1;CLTC;CNN2;CORO1B;CORO1C;CPNE3;CSRP1;CTTN;CYBA;CYFIP1;DNM2;DPP4;EHD3;ENG;EZR;FHL1;FLII;FLNA;FLNB;FLNC;FLOT1;FLOT2;GDI2;GNA13;GNB2;GSN;HSP90B1;HSPA1B;HSPA5;HSPA8;HSPA9;HSPB1;ICAM1;ILK;ITGA2;ITGA2B;ITGA5;ITGA6;ITGB1;ITG…	P60709;P68032;P12814;P35609;O43707;P61160;P61158;O14672;A0A804HL01;P04083;P08758;P08133;P62330;O15143;O15144;O15145;O15511;P27449;P61769;A0A7P0TA85;K7EL50;Q01518;P07384;P04040;E9PMR4;H0Y2P0;P15529;A0A2U3TZL5;A6NMH8;A0A087WU13;A0A096LP69;P60953;P23528;A0A087WVQ6;A0A087X271;Q9BR76;Q9ULV4;O75131;P21291;Q14247;P13498;Q7L576;P50570;A0A7I2V2R5;Q9NZN3;F5GX88;E7EQR4;Q13642;Q13045;P21333;A0A804HL72;Q14315…
GO:0070161	anchoring junction	901	194	51.23	1e-30	1.30682e-29	ACTB;ACTC1;ACTN1;ACTN2;ACTN4;ACTR2;ACTR3;ADAM10;ADD1;ANK2;ANXA1;ANXA2;ANXA5;ANXA6;ARF6;ARPC1B;ARPC2;ARPC3;ARPC5;ATP6V0C;B2M;B4GALT1;BIN2;BSG;CALR;CAP1;CAPN1;CAT;CD151;CD44;CD46;CD53;CD59;CD81;CD9;CD99;CDC42;CDSN;CFL1;CLDN3;CLDN5;CLIC4;CLTC;CNN2;CORO1A;CORO1B;CORO1C;CPNE3;CSK;CSRP1;CTTN;CXCR4;CYBA;CYFIP1;DBNL;DNM2;DPP4;DSC1;DSC3;DSG1;DSP;EHD3;ENG;ERBIN;ESAM;EZR;F11R;FCHSD2;FERMT3;FHL1;FHOD1;FLII;F…	P60709;P68032;P12814;P35609;O43707;P61160;P61158;O14672;A0A804HL01;A0A0U1RQN6;P04083;H0YMW4;P08758;P08133;P62330;O15143;O15144;O15145;O15511;P27449;P61769;P15291;Q9UBW5;A0A7P0TA85;K7EL50;Q01518;P07384;P04040;E9PMR4;H0Y2P0;P15529;P19397;A0A2U3TZL5;A6NMH8;A0A087WU13;A0A096LP69;P60953;G8JLG2;P23528;O15551;D3DX19;Q9Y696;A0A087WVQ6;A0A087X271;P31146;Q9BR76;Q9ULV4;O75131;P41240;P21291;Q14247;P61073;P13…
GO:0019814	immunoglobulin complex	169	79	9.61	1e-30	1.30682e-29	IGHA1;IGHG2;IGHG3;IGHG4;IGHM;IGHV1-18;IGHV1-2;IGHV1-3;IGHV1-46;IGHV1-69;IGHV1-69-2;IGHV2-26;IGHV2-70D;IGHV3-13;IGHV3-15;IGHV3-30;IGHV3-30-3;IGHV3-30-5;IGHV3-35;IGHV3-38;IGHV3-38-3;IGHV3-43;IGHV3-49;IGHV3-64D;IGHV3-7;IGHV3-72;IGHV3-73;IGHV3-74;IGHV3-9;IGHV4-28;IGHV4-34;IGHV5-51;IGHV6-1;IGKC;IGKV1-12;IGKV1-16;IGKV1-17;IGKV1-27;IGKV1-5;IGKV1-8;IGKV1D-13;IGKV1D-16;IGKV1D-33;IGKV2-28;IGKV2-30;IGKV2D-2…	A0A286YEY1;A0A286YEY4;A0A286YES1;A0A286YFJ8;P01871;A0A0C4DH31;P23083;A0A0C4DH29;P01743;P01742;A0A0B4J1V2;A0A0C4DH43;P01766;A0A0B4J1V0;P01768;A0A0C4DH35;A0A0C4DH36;A0A0B4J1X8;A0A0A0MS15;A0A0J9YX35;P01780;A0A0B4J1Y9;A0A0B4J1V6;A0A0B4J1X5;P01782;A0A0C4DH34;P06331;A0A0C4DH38;A0A0B4J1U7;P01834;A0A0C4DH73;P04430;P01599;A0A075B6S5;P01602;A0A0C4DH67;A0A0B4J2D9;P01601;P01593;A0A075B6P5;P06310;A0A075B6R9;A…
GO:0030667	secretory granule membrane	319	104	18.14	1e-30	1.30682e-29	ADAM10;ANO6;ANPEP;ANXA7;ATP6V0C;B4GALT1;BSG;BST1;BST2;C5AR1;CA4;CD14;CD36;CD38;CD44;CD46;CD47;CD53;CD55;CD58;CD59;CD63;CD9;CEACAM8;CMTM6;CPNE1;CPNE3;CYBA;CYBB;DDOST;DIAPH1;DOK3;DSC1;DSG1;DSP;FABP5;FCER1G;FCGR2A;FCGR3B;FLOT2;FPR1;HLA-B;HLA-C;IQGAP2;ITGA2B;ITGAL;ITGAM;ITGB2;ITGB3;LAMP1;LAMP2;LAMTOR1;LGALS3;LY6G6F;MCEMP1;MFGE8;MLEC;NCKAP1L;NCSTN;NRAS;P2RX1;PECAM1;PIGR;PKP1;PTPRB;PTPRC;PTPRJ;RAB10;RA…	O14672;A0A7P0TBC5;P15144;P20073;P27449;P15291;A0A7P0TA85;A6NC48;Q10589;P21730;P22748;D6RFL4;E7EU05;H0Y950;H0Y2P0;P15529;A0A2R8Y484;P19397;B1AP13;B1AMW1;A0A2U3TZL5;F8VNT9;A0A087WU13;P31997;Q9NX76;B0QZ18;O75131;P13498;P04839;A0A0C4DGS1;A0A0G2JH68;D6RAM3;Q08554;Q02413;P15924;Q01469;P30273;P12318;A0A087WZR4;E7EMK3;P21462;P01889;P10319;P30460;P30485;P30486;P30488;P30490;Q31612;A0A140T9M0;A2AEA2;Q13576…
GO:0012505	endomembrane system	4744	487	269.75	1e-30	1.30682e-29	A1BG;A2M;ABCB6;ABI1;ACE;ACHE;ACTN1;ACTN2;ACTN4;ACTR2;ADAM10;AHSG;AKAP9;AKR7A2;ALAD;ALB;ALDOA;ALDOC;ALOX5AP;AMBP;ANK1;ANK2;ANO6;ANPEP;ANTXR2;ANXA1;ANXA11;ANXA2;ANXA3;ANXA4;ANXA6;ANXA7;AP2M1;APEH;APOA1;APOA2;APOA4;APOA5;APOB;APOC1;APOC3;APOD;APOE;APOH;APOL1;AQP1;ARF3;ARF5;ARF6;ARG1;ARHGAP1;ARHGAP45;ARL6IP5;ARL8B;ARPC2;ARPC5;ARRB1;ASAP2;ASS1;ATP1A1;ATP2A1;ATP2A2;ATP2A3;ATP6AP1;ATP6V0C;ATP6V0D1;ATP6V…	P04217;P01023;Q9NP58;A0A0A0MRT6;A0A0A0MSN4;C9J2S3;P12814;P35609;O43707;P61160;O14672;C9JV77;A0A0A0MRF6;H3BLU7;P13716;P02768;P04075;P09972;A0A087WW23;P02760;P16157;A0A0U1RQN6;A0A7P0TBC5;P15144;A0A0C4DG84;P04083;P50995;H0YMW4;P12429;P09525;P08133;P20073;A0A087WY71;C9JIF9;P02647;P02652;P06727;A0A669KB69;P04114;K7ERI9;B0YIW2;C9JF17;P02649;P02749;O14791;A0A494C115;P61204;C9J1Z8;P62330;P05089;Q07960;F5…
GO:0030054	cell junction	2214	295	125.89	1e-30	1.30682e-29	ABI1;ACHE;ACTB;ACTBL2;ACTC1;ACTN1;ACTN2;ACTN4;ACTR2;ACTR3;ADAM10;ADD1;AKAP9;ANK2;ANXA1;ANXA2;ANXA5;ANXA6;AP2M1;APOA4;APOE;ARF6;ARHGDIA;ARL6IP5;ARL8B;ARPC1B;ARPC2;ARPC3;ARPC5;ARR3;ATP1A1;ATP2A2;ATP2B4;ATP6AP1;ATP6V0C;ATP6V0D1;ATP6V1A;B2M;B4GALT1;BASP1;BIN2;BSG;C1QA;C1QB;C1QC;C4A;C4B;CALR;CANX;CAP1;CAPN1;CAPZB;CAT;CD151;CD44;CD46;CD53;CD59;CD81;CD9;CD99;CDC42;CDSN;CFL1;CLDN3;CLDN5;CLIC4;CLTC;CLU;CN…	A0A0A0MRT6;C9J2S3;P60709;Q562R1;P68032;P12814;P35609;O43707;P61160;P61158;O14672;A0A804HL01;A0A0A0MRF6;A0A0U1RQN6;P04083;H0YMW4;P08758;P08133;A0A087WY71;P06727;P02649;P62330;J3KRE2;O75915;Q9NVJ2;O15143;O15144;O15145;O15511;A0A087WWQ5;P05023;P16615;P23634;A0A0C4DGX8;P27449;F5GYQ1;P38606;P61769;P15291;P80723;Q9UBW5;A0A7P0TA85;P02745;D6R934;P02747;P0C0L4;P0C0L5;K7EL50;A0A7P0T937;Q01518;P07384;B1AK88…
GO:0042470	melanosome	112	60	6.37	1e-30	1.30682e-29	ABCB6;AHCY;ANXA11;ANXA2;ANXA6;APOE;ATP1A1;ATP1B3;BSG;CANX;CCT4;CD63;CLTC;CNP;CTSD;FLOT1;GANAB;GGH;GNA13;HSP90AA1;HSP90AB1;HSP90B1;HSPA5;HSPA8;ITGB1;ITGB3;LAMP1;NAP1L1;NCSTN;P4HB;PDCD6IP;PDIA3;PDIA4;PDIA6;PPIB;PRDX1;RAB1A;RAB27A;RAB27B;RAB2A;RAB32;RAB35;RAB5B;RAB5C;RAB7A;RAC1;RAN;RPN1;SDCBP;SERPINF1;SLC1A5;SLC2A1;SLC3A2;STOM;SYPL1;TFRC;TPP1;YWHAB;YWHAE;YWHAZ	Q9NP58;P23526;P50995;H0YMW4;P08133;P02649;P05023;P54709;A0A7P0TA85;A0A7P0T937;P50991;F8VNT9;A0A087WVQ6;P09543;A0A1B0GV23;O75955;F5H6X6;A0A7I2V5P2;Q14344;P07900;P08238;A0A7P0TAE1;P11021;P11142;A0A7I2V2F9;P05106;P11279;B7Z9C2;H0Y3Z4;A0A7P0TA35;Q8WUM4;P30101;A0A499FI48;Q15084;A0A7P0Z497;Q06830;P62820;H3BN55;O00194;P61019;Q13637;F5H157;P61020;P51148;P51149;P63000;B5MDF5;P04843;G5EA09;P36955;Q15758;P1…
GO:0048770	pigment granule	112	60	6.37	1e-30	1.30682e-29	ABCB6;AHCY;ANXA11;ANXA2;ANXA6;APOE;ATP1A1;ATP1B3;BSG;CANX;CCT4;CD63;CLTC;CNP;CTSD;FLOT1;GANAB;GGH;GNA13;HSP90AA1;HSP90AB1;HSP90B1;HSPA5;HSPA8;ITGB1;ITGB3;LAMP1;NAP1L1;NCSTN;P4HB;PDCD6IP;PDIA3;PDIA4;PDIA6;PPIB;PRDX1;RAB1A;RAB27A;RAB27B;RAB2A;RAB32;RAB35;RAB5B;RAB5C;RAB7A;RAC1;RAN;RPN1;SDCBP;SERPINF1;SLC1A5;SLC2A1;SLC3A2;STOM;SYPL1;TFRC;TPP1;YWHAB;YWHAE;YWHAZ	Q9NP58;P23526;P50995;H0YMW4;P08133;P02649;P05023;P54709;A0A7P0TA85;A0A7P0T937;P50991;F8VNT9;A0A087WVQ6;P09543;A0A1B0GV23;O75955;F5H6X6;A0A7I2V5P2;Q14344;P07900;P08238;A0A7P0TAE1;P11021;P11142;A0A7I2V2F9;P05106;P11279;B7Z9C2;H0Y3Z4;A0A7P0TA35;Q8WUM4;P30101;A0A499FI48;Q15084;A0A7P0Z497;Q06830;P62820;H3BN55;O00194;P61019;Q13637;F5H157;P61020;P51148;P51149;P63000;B5MDF5;P04843;G5EA09;P36955;Q15758;P1…
GO:0101002	ficolin-1-rich granule	185	75	10.52	1e-30	1.30682e-29	A1BG;ACTR2;ALAD;ALDOA;ALDOC;APEH;ARPC5;ATP6V0C;BIN2;CAB39;CALML5;CAPN1;CAT;CCT8;CD55;CD58;COTL1;CSTB;CTSD;DBNL;DIAPH1;DOK3;DSC1;DSG1;DSP;EEF1A1;EEF2;FCER1G;FCN1;FPR1;GMFG;GPI;GSN;GSTP1;HBB;HSP90AA1;HSP90AB1;HSPA1B;HSPA8;IDH1;ITGB2;JUP;KPNB1;KRT1;LAMP1;LAMP2;LAMTOR1;LGALS3;LRG1;MAPK1;MAPK14;MIF;MMP9;MVP;NCKAP1L;NME2;OSTF1;PFKL;PGAM1;PGM1;PKM;PKP1;PNP;PPIA;PSMA2;PSMA5;PSMB1;RAC1;RHOA;SERPINA1;SERPI…	P04217;P61160;P13716;P04075;P09972;C9JIF9;O15511;P27449;Q9UBW5;Q9Y376;Q9NZT1;P07384;P04040;P50990;B1AP13;B1AMW1;Q14019;P04080;A0A1B0GV23;Q9UJU6;A0A0G2JH68;D6RAM3;Q08554;Q02413;P15924;A0A087WVQ9;P13639;P30273;O00602;P21462;O60234;A0A2U3TZU2;P06396;P09211;P68871;P07900;P08238;A0A0G2JIW1;P11142;O75874;A0A494C0X7;P14923;Q14974;P04264;P11279;P13473;Q6IAA8;P17931;P02750;P28482;B4E0K5;P14174;P14780;H3BN…
GO:0016020	membrane	9695	770	551.27	1e-30	1.30682e-29	A1BG;ABCB6;ACE;ACHE;ACP1;ACTB;ACTBL2;ACTC1;ACTN1;ACTN2;ACTN4;ACTR2;ACTR3;ADAM10;ADCY6;ADD1;AKAP9;ALDOA;ALOX12;ALOX5AP;AMBP;ANGPT1;ANK1;ANK2;ANO10;ANO4;ANO6;ANPEP;ANTXR2;ANXA1;ANXA11;ANXA2;ANXA3;ANXA4;ANXA5;ANXA6;ANXA7;AP2M1;APEH;APMAP;APOA1;APOB;APOE;APOL1;AQP1;ARF3;ARF5;ARF6;ARG1;ARHGAP1;ARHGAP18;ARHGAP45;ARHGDIA;ARHGDIB;ARL6IP5;ARL8B;ARPC2;ARPC3;ARRB1;ARRDC1;ASAP2;ASS1;ATP1A1;ATP1B3;ATP2A1;ATP2…	P04217;Q9NP58;A0A0A0MSN4;C9J2S3;P24666;P60709;Q562R1;P68032;P12814;P35609;O43707;P61160;P61158;O14672;O43306;A0A804HL01;A0A0A0MRF6;P04075;P18054;A0A087WW23;P02760;Q15389;P16157;A0A0U1RQN6;C9IYD3;A0A2R8Y532;A0A7P0TBC5;P15144;A0A0C4DG84;P04083;P50995;H0YMW4;P12429;P09525;P08758;P08133;P20073;A0A087WY71;C9JIF9;Q9HDC9;P02647;P04114;P02649;O14791;A0A494C115;P61204;C9J1Z8;P62330;P05089;Q07960;Q8N392;F5…
GO:0070820	tertiary granule	164	68	9.33	1e-30	1.30682e-29	ADAM10;ALDOA;ALDOC;ANO6;ATP6V0C;B2M;CAMP;CD47;CD53;CD55;CD58;CD59;CEACAM8;CFP;CNN2;CSTB;CTSD;CYBA;CYBB;CYFIP1;DBNL;DIAPH1;DOK3;DSC1;DSG1;DSP;FCER1G;FLG2;FPR1;GGH;HBB;HP;IDH1;ITGAM;ITGB2;LAMP1;LAMP2;LAMTOR1;LGALS3;LRG1;LTF;LYZ;MCEMP1;MMP9;NCKAP1L;NRAS;OLFM4;ORM1;PGM1;PKP1;PPBP;PTPN6;PTPRB;RAB14;RAC1;RAP2B;RHOA;SERPINB12;SERPINB6;SLC2A3;SNAP23;STOM;STX7;STXBP2;STXBP3;TMEM63A;TSPAN14;VAMP8	O14672;P04075;P09972;A0A7P0TBC5;P27449;P61769;J3KNB4;A0A2R8Y484;P19397;B1AP13;B1AMW1;A0A2U3TZL5;P31997;E9PAQ1;A0A087X271;P04080;A0A1B0GV23;P13498;P04839;Q7L576;Q9UJU6;A0A0G2JH68;D6RAM3;Q08554;Q02413;P15924;P30273;Q5D862;P21462;A0A7I2V5P2;P68871;P00738;O75874;P11215;A0A494C0X7;P11279;P13473;Q6IAA8;P17931;P02750;E7EQB2;P61626;M0QYG6;P14780;P55160;P01111;Q6UX06;P02763;A0A3B3ITK7;Q13835;P02775;P29350…
GO:0098552	side of membrane	662	135	37.64	1e-30	1.30682e-29	ACE;ACP1;ANK1;ANPEP;ANXA1;ANXA5;AP2M1;AZGP1;B2M;B4GALT1;BCAM;BCAP31;CA4;CALR;CANX;CD14;CD226;CD34;CD36;CD59;CD84;CD9;CHMP4C;DNAJA1;DSG1;ECE1;EEF1A1;ENG;EZR;F10;F2;FCER1G;FCGR3A;FCN1;FCN2;FCN3;FGA;FGB;FGG;FGR;FKBP1A;FLOT1;FYN;G6PD;GNA13;GNAI1;GNAI2;GNAI3;GNAO1;GNAQ;GNAS;GNAZ;GNB1;GNB2;GNB4;GP1BA;GSR;HEG1;HLA-A;HLA-B;HLA-C;HLA-DRA;HLA-DRB1;HLA-F;HLA-G;HSPA8;IGHV1-18;IGHV1-2;IGHV1-3;IGHV1-46;IGHV1-6…	A0A0A0MSN4;P24666;P16157;P15144;P04083;P08758;A0A087WY71;P25311;P61769;P15291;A0A087WXM8;P51572;P22748;K7EL50;A0A7P0T937;D6RFL4;Q15762;P28906;E7EU05;A0A2U3TZL5;Q9UIB8;A0A087WU13;Q96CF2;P31689;Q02413;A0A3B3ISF9;A0A087WVQ9;F5GX88;E7EQR4;P00742;P00734;P30273;H0Y755;O00602;Q15485;O75636;P02671;P02675;C9JC84;P09769;P62942;O75955;P06241;P11413;Q14344;P63096;P04899;P08754;P09471;P50148;A0A7I2V5R6;P19086…
GO:0009986	cell surface	967	165	54.98	1e-30	1.30682e-29	ACE;ACHE;ADAM10;AMBP;ANO6;ANPEP;ANXA1;ANXA2;ANXA4;ANXA5;APMAP;APOA4;APOH;ATP5F1A;ATP5F1B;AZGP1;B2M;B4GALT1;BCAM;BST2;C3;CA4;CALR;CD14;CD151;CD226;CD34;CD36;CD38;CD44;CD46;CD47;CD53;CD55;CD58;CD59;CD5L;CD63;CD84;CD9;CEACAM8;CLEC1B;CLIC4;CLU;CXCR4;DPP4;ECE1;EFNB1;ENG;ENO1;ERP44;F10;F2;FCER1G;FCGR3A;FCN1;FCN2;FCN3;FGA;FGB;FGG;FLOT1;GP1BA;GP6;GSR;HEG1;HLA-A;HLA-B;HLA-C;HLA-DRA;HLA-DRB1;HLA-F;HLA-G;HR…	A0A0A0MSN4;C9J2S3;O14672;P02760;A0A7P0TBC5;P15144;P04083;H0YMW4;P09525;P08758;Q9HDC9;P06727;P02749;P25705;P06576;P25311;P61769;P15291;A0A087WXM8;Q10589;P01024;P22748;K7EL50;D6RFL4;E9PMR4;Q15762;P28906;E7EU05;H0Y950;H0Y2P0;P15529;A0A2R8Y484;P19397;B1AP13;B1AMW1;A0A2U3TZL5;O43866;F8VNT9;Q9UIB8;A0A087WU13;P31997;Q9P126;Q9Y696;P10909;P61073;A0A7I2V2R5;A0A3B3ISF9;P98172;F5GX88;P06733;Q9BS26;P00742;P00…
GO:0005766	primary lysosome	156	64	8.87	1e-30	1.30682e-29	ACTR2;ANXA11;ANXA2;ARG1;ARHGAP45;ATP6V0C;B4GALT1;BST2;C3;CAP1;CCT2;CCT8;CD63;CEACAM8;CMTM6;CPNE1;CPNE3;CREG1;CTSC;CTSG;CYB5R3;DDOST;DEFA1;FABP5;FPR1;GCA;GDI2;GGH;HRNR;IST1;LAMP1;LAMP2;LAMTOR1;LYZ;MAPK1;MPO;NCSTN;OLFM4;ORM2;PA2G4;PIGR;PRDX6;PYGB;RAB37;RAB5C;RAP1B;RNASE3;S100A7;SDCBP;SERPINA3;SERPINB3;SNAP23;SNAP29;STOM;STX7;STXBP2;TMEM30A;TTR;TUBB;TUBB4B;UNC13D;VAMP7;VAMP8;VCP	P61160;P50995;H0YMW4;P05089;F5H1R4;P27449;P15291;Q10589;P01024;Q01518;F5GWF6;P50990;F8VNT9;P31997;Q9NX76;B0QZ18;O75131;A0A3B3IRL2;A0A7I2V2F3;P08311;P00387;A0A0C4DGS1;P59665;Q01469;P21462;H7BXD5;P50395;A0A7I2V5P2;Q86YZ3;H3BMU1;P11279;P13473;Q6IAA8;P61626;P28482;P05164;H0Y3Z4;Q6UX06;P19652;Q9UQ80;P01833;P30041;P11216;A8MZI4;P51148;P61224;P12724;P31151;G5EA09;P01011;P29508;H3BM38;O95721;P27105;O1540…
GO:0042582	azurophil granule	156	64	8.87	1e-30	1.30682e-29	ACTR2;ANXA11;ANXA2;ARG1;ARHGAP45;ATP6V0C;B4GALT1;BST2;C3;CAP1;CCT2;CCT8;CD63;CEACAM8;CMTM6;CPNE1;CPNE3;CREG1;CTSC;CTSG;CYB5R3;DDOST;DEFA1;FABP5;FPR1;GCA;GDI2;GGH;HRNR;IST1;LAMP1;LAMP2;LAMTOR1;LYZ;MAPK1;MPO;NCSTN;OLFM4;ORM2;PA2G4;PIGR;PRDX6;PYGB;RAB37;RAB5C;RAP1B;RNASE3;S100A7;SDCBP;SERPINA3;SERPINB3;SNAP23;SNAP29;STOM;STX7;STXBP2;TMEM30A;TTR;TUBB;TUBB4B;UNC13D;VAMP7;VAMP8;VCP	P61160;P50995;H0YMW4;P05089;F5H1R4;P27449;P15291;Q10589;P01024;Q01518;F5GWF6;P50990;F8VNT9;P31997;Q9NX76;B0QZ18;O75131;A0A3B3IRL2;A0A7I2V2F3;P08311;P00387;A0A0C4DGS1;P59665;Q01469;P21462;H7BXD5;P50395;A0A7I2V5P2;Q86YZ3;H3BMU1;P11279;P13473;Q6IAA8;P61626;P28482;P05164;H0Y3Z4;Q6UX06;P19652;Q9UQ80;P01833;P30041;P11216;A8MZI4;P51148;P61224;P12724;P31151;G5EA09;P01011;P29508;H3BM38;O95721;P27105;O1540…
GO:0062023	collagen-containing extracellular matrix	422	104	24	1e-30	1.30682e-29	A1BG;A2M;ACHE;AGT;AHSG;AMBP;ANGPT1;ANXA1;ANXA11;ANXA2;ANXA4;ANXA5;ANXA6;ANXA7;APCS;APOA1;APOA4;APOC3;APOE;APOH;AZGP1;BCAM;C1QA;C1QB;C1QC;CALR;CD151;CFP;CLC;CLEC3B;CLU;COL6A1;COL6A2;COL6A3;CSTB;CTSC;CTSD;CTSG;DEFA1;ECM1;EMILIN1;ERBIN;F12;F13A1;F2;F9;FBLN1;FCN1;FCN2;FCN3;FGA;FGB;FGG;FLG;FN1;HPX;HRG;HRNR;HSP90AA1;HSP90B1;ICAM1;ITIH1;ITIH2;ITIH4;KNG1;KRT1;LGALS3;LGALS3BP;LTBP4;LUM;MFGE8;MMP9;MMRN1;NA…	P04217;P01023;C9J2S3;A0A7P0T8D1;C9JV77;P02760;Q15389;P04083;P50995;H0YMW4;P09525;P08758;P08133;P20073;P02743;P02647;P06727;B0YIW2;P02649;P02749;P25311;A0A087WXM8;P02745;D6R934;P02747;K7EL50;E9PMR4;E9PAQ1;Q05315;E9PHK0;P10909;P12109;P12110;P12111;P04080;A0A7I2V2F3;A0A1B0GV23;P08311;P59665;Q16610;Q9Y6C2;B4DIP2;P00748;P00488;P00734;P00740;P23142;O00602;Q15485;O75636;P02671;P02675;C9JC84;P20930;P0275…
GO:0042581	specific granule	160	62	9.1	1e-30	1.30682e-29	ADAM10;ANO6;ANXA11;ANXA3;ARG1;B2M;BST1;CAMP;CD36;CD47;CD53;CD59;CEACAM8;CFP;CMTM6;CNN2;CTSD;CYBA;CYBB;CYFIP1;ERP44;GGH;HP;HPSE;ITGAL;ITGAM;ITGB2;JUP;KPNB1;LAMTOR1;LCN2;LRG1;LRRC7;LTF;LYZ;MCEMP1;MLEC;OLFM4;ORM1;ORM2;P2RX1;PTPN6;PTPRB;PTPRJ;RAB27A;RAB37;RAP1A;RAP2B;SLC2A3;SLC44A2;SNAP23;STK10;STOM;STX4;STXBP2;STXBP3;TMBIM1;TMEM30A;TMEM63A;TSPAN14;VAMP8;VCL	O14672;A0A7P0TBC5;P50995;P12429;P05089;P61769;A6NC48;J3KNB4;E7EU05;A0A2R8Y484;P19397;A0A2U3TZL5;P31997;E9PAQ1;Q9NX76;A0A087X271;A0A1B0GV23;P13498;P04839;Q7L576;Q9BS26;A0A7I2V5P2;P00738;Q9Y251;P20701;P11215;A0A494C0X7;P14923;Q14974;Q6IAA8;P80188;P02750;A0A075B6E9;E7EQB2;P61626;M0QYG6;F5H1S8;Q6UX06;P02763;P19652;P51575;P29350;F8VU56;Q12913;H3BN55;A8MZI4;P62834;P61225;P11169;Q8IWA5;H3BM38;O94804;P27…
GO:0012506	vesicle membrane	1235	185	70.22	1e-30	1.30682e-29	ABCB6;ADAM10;ANO6;ANPEP;ANTXR2;ANXA1;ANXA2;ANXA3;ANXA4;ANXA6;ANXA7;AP2M1;APOB;APOE;ARF6;ARHGAP1;ARL8B;ARRB1;ATP6AP1;ATP6V0C;ATP6V0D1;ATP6V1A;B2M;B4GALT1;BSG;BST1;BST2;C5AR1;CA4;CALR;CD14;CD36;CD38;CD44;CD46;CD47;CD53;CD55;CD58;CD59;CD63;CD9;CEACAM8;CHMP4C;CHMP6;CLIC4;CLTC;CMTM6;CORO1A;CORO1C;CPNE1;CPNE3;CTSD;CYBA;CYBB;DBNL;DDOST;DENND1A;DIAPH1;DNM1L;DNM2;DOK3;DSC1;DSG1;DSP;ECE1;EHD1;EHD3;EHD4;FAB…	Q9NP58;O14672;A0A7P0TBC5;P15144;A0A0C4DG84;P04083;H0YMW4;P12429;P09525;P08133;P20073;A0A087WY71;P04114;P02649;P62330;Q07960;Q9NVJ2;P49407;A0A0C4DGX8;P27449;F5GYQ1;P38606;P61769;P15291;A0A7P0TA85;A6NC48;Q10589;P21730;P22748;K7EL50;D6RFL4;E7EU05;H0Y950;H0Y2P0;P15529;A0A2R8Y484;P19397;B1AP13;B1AMW1;A0A2U3TZL5;F8VNT9;A0A087WU13;P31997;Q96CF2;I3L3E4;Q9Y696;A0A087WVQ6;Q9NX76;P31146;Q9ULV4;B0QZ18;O75131…
GO:0030659	cytoplasmic vesicle membrane	1217	181	69.2	1e-30	1.30682e-29	ABCB6;ADAM10;ANO6;ANPEP;ANTXR2;ANXA1;ANXA2;ANXA3;ANXA6;ANXA7;AP2M1;APOB;APOE;ARF6;ARHGAP1;ARL8B;ARRB1;ATP6AP1;ATP6V0C;ATP6V0D1;ATP6V1A;B2M;B4GALT1;BSG;BST1;BST2;C5AR1;CA4;CALR;CD14;CD36;CD38;CD44;CD46;CD47;CD53;CD55;CD58;CD59;CD63;CD9;CEACAM8;CHMP4C;CHMP6;CLIC4;CLTC;CMTM6;CORO1A;CORO1C;CPNE1;CPNE3;CTSD;CYBA;CYBB;DBNL;DDOST;DENND1A;DIAPH1;DNM1L;DNM2;DOK3;DSC1;DSG1;DSP;ECE1;EHD1;EHD3;EHD4;FABP5;FCE…	Q9NP58;O14672;A0A7P0TBC5;P15144;A0A0C4DG84;P04083;H0YMW4;P12429;P08133;P20073;A0A087WY71;P04114;P02649;P62330;Q07960;Q9NVJ2;P49407;A0A0C4DGX8;P27449;F5GYQ1;P38606;P61769;P15291;A0A7P0TA85;A6NC48;Q10589;P21730;P22748;K7EL50;D6RFL4;E7EU05;H0Y950;H0Y2P0;P15529;A0A2R8Y484;P19397;B1AP13;B1AMW1;A0A2U3TZL5;F8VNT9;A0A087WU13;P31997;Q96CF2;I3L3E4;Q9Y696;A0A087WVQ6;Q9NX76;P31146;Q9ULV4;B0QZ18;O75131;A0A1B0…
GO:0031091	platelet alpha granule	91	47	5.17	1e-30	1.30682e-29	A1BG;A2M;ACTN1;ACTN2;ACTN4;AHSG;ALB;ALDOA;CD36;CD9;CLU;F13A1;F5;FERMT3;FGA;FGB;FGG;FN1;HRG;ITGA2B;ITGB3;KNG1;LY6G6F;MMRN1;OLA1;ORM1;ORM2;PECAM1;PF4;PLG;PPBP;PROS1;SELP;SERPINA1;SERPINA3;SERPINA5;SERPINF2;SERPING1;STXBP1;STXBP3;SYTL4;TGFB1;THBS1;TMSB4X;TREML1;VAMP7;VWF	P04217;P01023;P12814;P35609;O43707;C9JV77;P02768;P04075;E7EU05;A0A087WU13;P10909;P00488;A0A0A0MRJ7;Q86UX7;P02671;P02675;C9JC84;P02751;P04196;P08514;P05106;P01042;Q5SQ64;Q13201;J3KQ32;P02763;P19652;P16284;P02776;P00747;P02775;A0A0S2Z4L3;P16109;P01009;P01011;P05154;P08697;A0A7I2V2D2;A0A0D9SG72;O00186;Q96C24;A0A499FJK2;P07996;P62328;Q86YW5;P51809;P04275
GO:0030312	external encapsulating structure	561	114	31.9	1e-30	1.30682e-29	A1BG;A2M;ACHE;AGT;AHSG;AMBP;ANGPT1;ANXA1;ANXA11;ANXA2;ANXA4;ANXA5;ANXA6;ANXA7;APCS;APOA1;APOA4;APOC3;APOE;APOH;AZGP1;BCAM;C1QA;C1QB;C1QC;CALR;CD151;CFP;CLC;CLEC3B;CLU;COL6A1;COL6A2;COL6A3;CPN2;CSTB;CTSC;CTSD;CTSG;CXCR4;DEFA1;ECM1;EMILIN1;ERBIN;F12;F13A1;F2;F9;FBLN1;FCGBP;FCN1;FCN2;FCN3;FGA;FGB;FGG;FLG;FN1;GP1BA;GPLD1;HPSE;HPX;HRG;HRNR;HSP90AA1;HSP90B1;ICAM1;IGFALS;ITIH1;ITIH2;ITIH4;KNG1;KRT1;LGAL…	P04217;P01023;C9J2S3;A0A7P0T8D1;C9JV77;P02760;Q15389;P04083;P50995;H0YMW4;P09525;P08758;P08133;P20073;P02743;P02647;P06727;B0YIW2;P02649;P02749;P25311;A0A087WXM8;P02745;D6R934;P02747;K7EL50;E9PMR4;E9PAQ1;Q05315;E9PHK0;P10909;P12109;P12110;P12111;P22792;P04080;A0A7I2V2F3;A0A1B0GV23;P08311;P61073;P59665;Q16610;Q9Y6C2;B4DIP2;P00748;P00488;P00734;P00740;P23142;A0A087WXI2;O00602;Q15485;O75636;P02671;P…
GO:1904813	ficolin-1-rich granule lumen	124	53	7.05	1e-30	1.30682e-29	A1BG;ACTR2;ALAD;ALDOA;ALDOC;APEH;ARPC5;BIN2;CAB39;CALML5;CAPN1;CAT;CCT8;COTL1;CSTB;CTSD;DBNL;EEF1A1;EEF2;FCN1;GMFG;GPI;GSN;GSTP1;HBB;HSP90AA1;HSP90AB1;HSPA1B;HSPA8;IDH1;JUP;KPNB1;KRT1;LRG1;MAPK1;MAPK14;MIF;MMP9;MVP;NME2;OSTF1;PFKL;PGAM1;PGM1;PKM;PNP;PPIA;PSMA2;PSMA5;PSMB1;SERPINA1;VCL;VCP	P04217;P61160;P13716;P04075;P09972;C9JIF9;O15511;Q9UBW5;Q9Y376;Q9NZT1;P07384;P04040;P50990;Q14019;P04080;A0A1B0GV23;Q9UJU6;A0A087WVQ9;P13639;O00602;O60234;A0A2U3TZU2;P06396;P09211;P68871;P07900;P08238;A0A0G2JIW1;P11142;O75874;P14923;Q14974;P04264;P02750;P28482;B4E0K5;P14174;P14780;H3BNF6;P22392;Q92882;P17858;P18669;A0A3B3ITK7;A0A804F6T5;P14618;P00491;P62937;A0A024RA52;P28066;P20618;P01009;P18206;…
GO:0031012	extracellular matrix	560	113	31.84	1e-30	1.30682e-29	A1BG;A2M;ACHE;AGT;AHSG;AMBP;ANGPT1;ANXA1;ANXA11;ANXA2;ANXA4;ANXA5;ANXA6;ANXA7;APCS;APOA1;APOA4;APOC3;APOE;APOH;AZGP1;BCAM;C1QA;C1QB;C1QC;CALR;CD151;CFP;CLC;CLEC3B;CLU;COL6A1;COL6A2;COL6A3;CPN2;CSTB;CTSC;CTSD;CTSG;CXCR4;DEFA1;ECM1;EMILIN1;ERBIN;F12;F13A1;F2;F9;FBLN1;FCGBP;FCN1;FCN2;FCN3;FGA;FGB;FGG;FLG;FN1;GP1BA;GPLD1;HPSE;HPX;HRG;HRNR;HSP90AA1;HSP90B1;ICAM1;IGFALS;ITIH1;ITIH2;ITIH4;KNG1;KRT1;LGAL…	P04217;P01023;C9J2S3;A0A7P0T8D1;C9JV77;P02760;Q15389;P04083;P50995;H0YMW4;P09525;P08758;P08133;P20073;P02743;P02647;P06727;B0YIW2;P02649;P02749;P25311;A0A087WXM8;P02745;D6R934;P02747;K7EL50;E9PMR4;E9PAQ1;Q05315;E9PHK0;P10909;P12109;P12110;P12111;P22792;P04080;A0A7I2V2F3;A0A1B0GV23;P08311;P61073;P59665;Q16610;Q9Y6C2;B4DIP2;P00748;P00488;P00734;P00740;P23142;A0A087WXI2;O00602;Q15485;O75636;P02671;P…
GO:0015629	actin cytoskeleton	497	103	28.26	1e-30	1.30682e-29	ACTB;ACTC1;ACTN1;ACTN2;ACTN4;ACTR2;ACTR3;ADD1;ALDOA;ANXA1;ARPC1B;ARPC2;ARPC3;ARPC5;BIN2;CAP1;CAPZA1;CAPZA2;CAPZB;CFL1;CLDN5;CLIC4;CNN2;CORO1A;CORO1B;CORO1C;COTL1;CTTN;CYBA;DAAM1;DBNL;DIAPH1;DMTN;DSTN;DYNLL2;EEF1A1;EZR;FERMT3;FGR;FHOD1;FLII;FLNA;FLNB;FLOT1;FLOT2;FYB1;FYN;GSN;ILK;INF2;IQGAP2;JAM3;JUP;KALRN;LASP1;LCP1;MTPN;MYADM;MYH14;MYH7B;MYH9;MYL1;MYL12A;MYL6;MYLK;MYO1C;MYO1G;NCKAP1;PARVB;PDCD6IP…	P60709;P68032;P12814;P35609;O43707;P61160;P61158;A0A804HL01;P04075;P04083;O15143;O15144;O15145;O15511;Q9UBW5;Q01518;P52907;P47755;B1AK88;P23528;D3DX19;Q9Y696;A0A087X271;P31146;Q9BR76;Q9ULV4;Q14019;Q14247;P13498;Q9Y4D1;Q9UJU6;A0A0G2JH68;Q08495;P60981;Q96FJ2;A0A087WVQ9;E7EQR4;Q86UX7;P09769;Q9Y613;Q13045;P21333;A0A804HL72;O75955;E7EMK3;O15117;P06241;P06396;A0A0A0MTH3;A0A087X118;Q13576;Q9BX67;P14923;…
GO:0000323	lytic vacuole	757	130	43.04	1e-30	1.30682e-29	ABCB6;ACE;ACTR2;ANK2;ANPEP;ANXA11;ANXA2;ANXA6;AP2M1;APOB;ARG1;ARHGAP45;ARL8B;ARRB1;ASS1;ATP6V0C;ATP6V0D1;ATP6V1A;B4GALT1;BST2;C3;CALCRL;CALR;CAP1;CAPN1;CAT;CCT2;CCT8;CD34;CD63;CEACAM8;CHMP4C;CHMP6;CLTC;CMTM6;COL6A1;CP;CPNE1;CPNE3;CREG1;CTSC;CTSD;CTSG;CXCR4;CYB5R3;CYBRD1;DDOST;DEFA1;DPP4;ECE1;EEF1A1;FABP5;FLOT1;FPR1;GC;GCA;GDI2;GGH;GNAI1;GNAI3;GNAQ;GNB1;GNB2;GNB4;GPLD1;HLA-DRA;HLA-DRB1;HLA-F;HPSE;…	Q9NP58;A0A0A0MSN4;P61160;A0A0U1RQN6;P15144;P50995;H0YMW4;P08133;A0A087WY71;P04114;P05089;F5H1R4;Q9NVJ2;P49407;P00966;P27449;F5GYQ1;P38606;P15291;Q10589;P01024;Q16602;K7EL50;Q01518;P07384;P04040;F5GWF6;P50990;P28906;F8VNT9;P31997;Q96CF2;I3L3E4;A0A087WVQ6;Q9NX76;P12109;P00450;B0QZ18;O75131;A0A3B3IRL2;A0A7I2V2F3;A0A1B0GV23;P08311;P61073;P00387;Q53TN4;A0A0C4DGS1;P59665;A0A7I2V2R5;A0A3B3ISF9;A0A087WVQ…
GO:0005764	lysosome	757	130	43.04	1e-30	1.30682e-29	ABCB6;ACE;ACTR2;ANK2;ANPEP;ANXA11;ANXA2;ANXA6;AP2M1;APOB;ARG1;ARHGAP45;ARL8B;ARRB1;ASS1;ATP6V0C;ATP6V0D1;ATP6V1A;B4GALT1;BST2;C3;CALCRL;CALR;CAP1;CAPN1;CAT;CCT2;CCT8;CD34;CD63;CEACAM8;CHMP4C;CHMP6;CLTC;CMTM6;COL6A1;CP;CPNE1;CPNE3;CREG1;CTSC;CTSD;CTSG;CXCR4;CYB5R3;CYBRD1;DDOST;DEFA1;DPP4;ECE1;EEF1A1;FABP5;FLOT1;FPR1;GC;GCA;GDI2;GGH;GNAI1;GNAI3;GNAQ;GNB1;GNB2;GNB4;GPLD1;HLA-DRA;HLA-DRB1;HLA-F;HPSE;…	Q9NP58;A0A0A0MSN4;P61160;A0A0U1RQN6;P15144;P50995;H0YMW4;P08133;A0A087WY71;P04114;P05089;F5H1R4;Q9NVJ2;P49407;P00966;P27449;F5GYQ1;P38606;P15291;Q10589;P01024;Q16602;K7EL50;Q01518;P07384;P04040;F5GWF6;P50990;P28906;F8VNT9;P31997;Q96CF2;I3L3E4;A0A087WVQ6;Q9NX76;P12109;P00450;B0QZ18;O75131;A0A3B3IRL2;A0A7I2V2F3;A0A1B0GV23;P08311;P61073;P00387;Q53TN4;A0A0C4DGS1;P59665;A0A7I2V2R5;A0A3B3ISF9;A0A087WVQ…
GO:0005737	cytoplasm	12068	853	686.2	3.3e-30	4.21667e-29	A1BG;A2M;ABCB6;ABI1;ACE;ACHE;ACO2;ACP1;ACTB;ACTBL2;ACTC1;ACTN1;ACTN2;ACTN4;ACTR2;ACTR3;ADAM10;ADD1;ADH5;AFM;AGT;AHCY;AHSG;AK1;AKAP9;AKR1B1;AKR7A2;ALAD;ALB;ALDH9A1;ALDOA;ALDOC;ALOX12;ALOX12B;ALOX5AP;AMBP;ANK1;ANK2;ANO6;ANPEP;ANTXR2;ANXA1;ANXA11;ANXA2;ANXA3;ANXA4;ANXA5;ANXA6;ANXA7;AP2M1;APEH;APOA1;APOA2;APOA4;APOA5;APOB;APOC1;APOC3;APOD;APOE;APOH;APOL1;AQP1;ARF3;ARF5;ARF6;ARG1;ARHGAP1;ARHGAP18;ARHG…	P04217;P01023;Q9NP58;A0A0A0MRT6;A0A0A0MSN4;C9J2S3;A0A7I2V3F1;P24666;P60709;Q562R1;P68032;P12814;P35609;O43707;P61160;P61158;O14672;A0A804HL01;P11766;P43652;A0A7P0T8D1;P23526;C9JV77;P00568;A0A0A0MRF6;P15121;H3BLU7;P13716;P02768;P49189;P04075;P09972;P18054;O75342;A0A087WW23;P02760;P16157;A0A0U1RQN6;A0A7P0TBC5;P15144;A0A0C4DG84;P04083;P50995;H0YMW4;P12429;P09525;P08758;P08133;P20073;A0A087WY71;C9JIF…
GO:0098588	bounding membrane of organelle	2150	250	122.25	3.9e-30	4.875e-29	ABCB6;ADAM10;ANO6;ANPEP;ANTXR2;ANXA1;ANXA2;ANXA3;ANXA6;ANXA7;AP2M1;APOB;APOE;ARF3;ARF6;ARG1;ARHGAP1;ARL8B;ARRB1;ASS1;ATP2A1;ATP2A2;ATP2A3;ATP6AP1;ATP6V0C;ATP6V0D1;ATP6V1A;B2M;B4GALT1;BCAP31;BSG;BST1;BST2;C5AR1;CA4;CALR;CASQ1;CAT;CD14;CD36;CD38;CD44;CD46;CD47;CD53;CD55;CD58;CD59;CD63;CD9;CDC42;CEACAM8;CHMP4C;CHMP6;CLTC;CMTM6;CNP;COL6A1;CORO1A;CORO1C;CP;CPNE1;CPNE3;CTSC;CTSD;CYB5R3;CYBA;CYBB;CYBRD1…	Q9NP58;O14672;A0A7P0TBC5;P15144;A0A0C4DG84;P04083;H0YMW4;P12429;P08133;P20073;A0A087WY71;P04114;P02649;P61204;P62330;P05089;Q07960;Q9NVJ2;P49407;P00966;O14983;P16615;Q93084;A0A0C4DGX8;P27449;F5GYQ1;P38606;P61769;P15291;P51572;A0A7P0TA85;A6NC48;Q10589;P21730;P22748;K7EL50;P31415;P04040;D6RFL4;E7EU05;H0Y950;H0Y2P0;P15529;A0A2R8Y484;P19397;B1AP13;B1AMW1;A0A2U3TZL5;F8VNT9;A0A087WU13;P60953;P31997;Q96…
GO:0005829	cytosol	5486	482	311.94	6e-30	7.34043e-29	ABCB6;ABI1;ACO2;ACP1;ACTB;ACTC1;ACTN1;ACTN2;ACTR2;ACTR3;ADD1;ADH5;AGT;AHCY;AK1;AKAP9;AKR1B1;AKR7A2;ALAD;ALDH9A1;ALDOA;ALDOC;ALOX12;ALOX12B;ALOX5AP;AMBP;ANK1;ANK2;ANO6;ANXA1;ANXA11;ANXA2;ANXA5;AP2M1;APEH;APOA1;APOA2;APOA4;APOB;APOD;ARF6;ARG1;ARHGAP1;ARHGAP18;ARHGAP45;ARHGDIA;ARHGDIB;ARL6IP5;ARL8B;ARPC1B;ARPC2;ARPC3;ARPC5;ARRB1;ASAP2;ASS1;ATP6V1A;B2M;BANF1;BCAP31;BLMH;BLVRA;BLVRB;BRK1;BTK;CA1;CA2;C…	Q9NP58;A0A0A0MRT6;A0A7I2V3F1;P24666;P60709;P68032;P12814;P35609;P61160;P61158;A0A804HL01;P11766;A0A7P0T8D1;P23526;P00568;A0A0A0MRF6;P15121;H3BLU7;P13716;P49189;P04075;P09972;P18054;O75342;A0A087WW23;P02760;P16157;A0A0U1RQN6;A0A7P0TBC5;P04083;P50995;H0YMW4;P08758;A0A087WY71;C9JIF9;P02647;P02652;P06727;P04114;C9JF17;P62330;P05089;Q07960;Q8N392;F5H1R4;J3KRE2;P52566;O75915;Q9NVJ2;O15143;O15144;O15145…
GO:0005773	vacuole	850	135	48.33	2.1e-28	2.51563e-27	ABCB6;ACE;ACTR2;ANK2;ANPEP;ANXA11;ANXA2;ANXA6;AP2M1;APOB;ARG1;ARHGAP45;ARL8B;ARRB1;ASS1;ATP6V0C;ATP6V0D1;ATP6V1A;B4GALT1;BST2;C3;CALCRL;CALR;CAP1;CAPN1;CAT;CCT2;CCT8;CD34;CD63;CDC42;CEACAM8;CHMP4C;CHMP6;CLTC;CMTM6;COL6A1;CP;CPNE1;CPNE3;CREG1;CTSC;CTSD;CTSG;CXCR4;CYB5R3;CYBRD1;DDOST;DEFA1;DPP4;ECE1;EEF1A1;FABP5;FLOT1;FPR1;GABARAPL2;GC;GCA;GDI2;GGH;GNAI1;GNAI3;GNAQ;GNB1;GNB2;GNB4;GPLD1;HLA-DRA;HLA-…	Q9NP58;A0A0A0MSN4;P61160;A0A0U1RQN6;P15144;P50995;H0YMW4;P08133;A0A087WY71;P04114;P05089;F5H1R4;Q9NVJ2;P49407;P00966;P27449;F5GYQ1;P38606;P15291;Q10589;P01024;Q16602;K7EL50;Q01518;P07384;P04040;F5GWF6;P50990;P28906;F8VNT9;P60953;P31997;Q96CF2;I3L3E4;A0A087WVQ6;Q9NX76;P12109;P00450;B0QZ18;O75131;A0A3B3IRL2;A0A7I2V2F3;A0A1B0GV23;P08311;P61073;P00387;Q53TN4;A0A0C4DGS1;P59665;A0A7I2V2R5;A0A3B3ISF9;A0…
GO:0009897	external side of plasma membrane	440	92	25.02	2.3e-28	2.69898e-27	ACE;ANPEP;ANXA1;ANXA5;AZGP1;B2M;B4GALT1;BCAM;CA4;CALR;CD14;CD226;CD34;CD36;CD59;CD84;CD9;ECE1;ENG;F10;F2;FCER1G;FCGR3A;FCN1;FCN2;FCN3;FGA;FGB;FGG;FLOT1;GP1BA;GSR;HEG1;HLA-A;HLA-B;HLA-C;HLA-DRB1;HLA-F;HLA-G;IGHV1-18;IGHV1-2;IGHV1-3;IGHV1-46;IGHV1-69;IGHV1-69-2;IGHV2-26;IGHV2-70D;IGHV3-13;IGHV3-15;IGHV3-30;IGHV3-30-3;IGHV3-30-5;IGHV3-35;IGHV3-38;IGHV3-38-3;IGHV3-43;IGHV3-49;IGHV3-64D;IGHV3-7;IGHV3-…	A0A0A0MSN4;P15144;P04083;P08758;P25311;P61769;P15291;A0A087WXM8;P22748;K7EL50;D6RFL4;Q15762;P28906;E7EU05;A0A2U3TZL5;Q9UIB8;A0A087WU13;A0A3B3ISF9;F5GX88;P00742;P00734;P30273;H0Y755;O00602;Q15485;O75636;P02671;P02675;C9JC84;O75955;A0A0C4DGZ8;P00390;Q9ULI3;A0A140T913;A0A1W2PS24;P01891;P05534;P13746;P16188;P18462;P30456;P01889;P10319;P30460;P30485;P30486;P30488;P30490;Q31612;A0A140T9M0;A2AEA2;P01911…
GO:0030139	endocytic vesicle	346	78	19.67	2.1e-26	2.415e-25	ANXA11;ANXA3;AP2M1;APOA1;APOB;APOE;ARF6;ATP6V0C;ATP6V0D1;B2M;CALR;CD36;CD9;CDC42;CLTC;CORO1A;CTTN;CYBA;CYBB;DNM2;DPP4;EHD1;EHD3;EHD4;FLNB;FLOT2;FMNL1;GSN;HBA1;HBB;HLA-A;HLA-B;HLA-C;HLA-DRA;HLA-DRB1;HLA-F;HLA-G;HP;HPX;HSP90AA1;HSP90B1;ITGB5;LAMP1;LAMP2;LTF;LYN;MPO;MYO1C;PDIA3;RAB10;RAB11B;RAB13;RAB14;RAB32;RAB35;RAB5B;RAB7A;RAB8A;RAB8B;RAC2;RALA;SAA1;SNAP23;SNX3;STX4;STX7;STXBP1;STXBP2;STXBP3;SYK;…	P50995;P12429;A0A087WY71;P02647;P04114;P02649;P62330;P27449;F5GYQ1;P61769;K7EL50;E7EU05;A0A087WU13;P60953;A0A087WVQ6;P31146;Q14247;P13498;P04839;P50570;A0A7I2V2R5;A0A024R571;Q9NZN3;Q9H223;A0A804HL72;E7EMK3;A0A0A0MR62;P06396;P69905;P68871;A0A140T913;A0A1W2PS24;P01891;P05534;P13746;P16188;P18462;P30456;P01889;P10319;P30460;P30485;P30486;P30488;P30490;Q31612;A0A140T9M0;A2AEA2;A0A0G2JH46;P01911;Q9TQE…
GO:0031093	platelet alpha granule lumen	67	34	3.81	6.5e-25	7.32843e-24	A1BG;A2M;ACTN1;ACTN2;ACTN4;AHSG;ALB;ALDOA;CLU;F13A1;F5;FERMT3;FGA;FGB;FGG;FN1;HRG;KNG1;MMRN1;OLA1;ORM1;ORM2;PF4;PLG;PPBP;PROS1;SERPINA1;SERPINA3;SERPINF2;SERPING1;TGFB1;THBS1;TMSB4X;VWF	P04217;P01023;P12814;P35609;O43707;C9JV77;P02768;P04075;P10909;P00488;A0A0A0MRJ7;Q86UX7;P02671;P02675;C9JC84;P02751;P04196;P01042;Q13201;J3KQ32;P02763;P19652;P02776;P00747;P02775;A0A0S2Z4L3;P01009;P01011;P08697;A0A7I2V2D2;A0A499FJK2;P07996;P62328;P04275
GO:0005856	cytoskeleton	2396	255	136.24	7.7e-25	8.51442e-24	ABI1;ACTB;ACTBL2;ACTC1;ACTN1;ACTN2;ACTN4;ACTR2;ACTR3;ADD1;AK1;AKAP9;ALDOA;ALDOC;ANK1;ANK2;ANXA1;ANXA11;ARHGAP18;ARHGDIA;ARHGDIB;ARL6IP5;ARL8B;ARPC1B;ARPC2;ARPC3;ARPC5;ATP6V0D1;BASP1;BIN2;BRK1;CALM2;CAP1;CAPZA1;CAPZA2;CAPZB;CASP14;CCT2;CCT3;CCT4;CCT5;CCT6A;CCT7;CCT8;CDC42;CDK1;CFAP161;CFL1;CHMP4C;CHMP6;CIB1;CLDN5;CLIC4;CLTC;CLU;CNN2;CORO1A;CORO1B;CORO1C;COTL1;CTSC;CTTN;CYBA;DAAM1;DBNL;DIAPH1;DMTN;…	A0A0A0MRT6;P60709;Q562R1;P68032;P12814;P35609;O43707;P61160;P61158;A0A804HL01;P00568;A0A0A0MRF6;P04075;P09972;P16157;A0A0U1RQN6;P04083;P50995;Q8N392;J3KRE2;P52566;O75915;Q9NVJ2;O15143;O15144;O15145;O15511;F5GYQ1;P80723;Q9UBW5;Q8WUW1;E7EMB3;Q01518;P52907;P47755;B1AK88;P31944;F5GWF6;B4DUR8;P50991;B7ZAR1;P40227;Q99832;P50990;P60953;A0A024QZP7;Q6P656;P23528;Q96CF2;I3L3E4;Q99828;D3DX19;Q9Y696;A0A087WV…
GO:0034364	high-density lipoprotein particle	27	22	1.54	2e-23	2.16981e-22	APOA1;APOA2;APOA4;APOA5;APOB;APOC1;APOC3;APOC4;APOE;APOF;APOH;APOL1;APOM;CETP;CLU;HPR;LCAT;PLA2G7;PLTP;PON1;SAA1;SAA2	P02647;P02652;P06727;A0A669KB69;P04114;K7ERI9;B0YIW2;P55056;P02649;Q13790;P02749;O14791;O95445;P11597;P10909;P00739;P04180;Q13093;P55058;P27169;P0DJI8;P0DJI9
GO:0045335	phagocytic vesicle	141	46	8.02	3.8e-23	4.0463e-22	ANXA11;ANXA3;ATP6V0C;ATP6V0D1;B2M;CALR;CD36;CDC42;CORO1A;CYBA;CYBB;DNM2;FLNB;FMNL1;GSN;HLA-A;HLA-B;HLA-C;HLA-F;HLA-G;ITGB5;LAMP1;LAMP2;LTF;MPO;MYO1C;PDIA3;RAB10;RAB11B;RAB14;RAB32;RAB7A;RAB8A;RAB8B;RAC2;SNAP23;SNX3;STX4;STXBP1;STXBP2;STXBP3;SYK;VAMP7;VAMP8;WAS;ZYX	P50995;P12429;P27449;F5GYQ1;P61769;K7EL50;E7EU05;P60953;P31146;P13498;P04839;P50570;A0A804HL72;A0A0A0MR62;P06396;A0A140T913;A0A1W2PS24;P01891;P05534;P13746;P16188;P18462;P30456;P01889;P10319;P30460;P30485;P30486;P30488;P30490;Q31612;A0A140T9M0;A2AEA2;P30511;A0A0G2JPQ3;H7C580;P11279;P13473;E7EQB2;P05164;F5H6E2;P30101;P61026;Q15907;P61106;Q13637;P51149;P61006;Q92930;P15153;H3BM38;O60493;Q12846;A0A0…
GO:0099512	supramolecular fiber	1028	140	58.45	1e-22	1.04545e-21	ACTC1;ACTN1;ACTN2;ACTN4;AK1;ALDOA;ANK1;ANK2;ANXA1;ARHGAP18;ATP2B4;CAB39;CALM2;CAPZB;CASP14;CASQ1;CCT2;CCT3;CCT4;CCT5;CCT6A;CCT7;CCT8;CDK1;CFAP161;CHMP4C;CHMP6;CLTC;COL6A1;COL6A3;CORO1A;CORO1B;CORO1C;COTL1;CSRP1;CTTN;DIAPH1;DMTN;DNM1L;DNM2;DPYSL2;DSP;DYNLL2;ENO1;EZR;FBLN1;FKBP1A;FLNA;FLNB;FLNC;FYN;HLA-DRB1;HSPB1;ILK;INF2;JAM3;JUP;KATNAL2;KIF20B;KIF2A;KRT1;KRT10;KRT13;KRT14;KRT15;KRT16;KRT17;KRT2;K…	P68032;P12814;P35609;O43707;P00568;P04075;P16157;A0A0U1RQN6;P04083;Q8N392;P23634;Q9Y376;E7EMB3;B1AK88;P31944;P31415;F5GWF6;B4DUR8;P50991;B7ZAR1;P40227;Q99832;P50990;A0A024QZP7;Q6P656;Q96CF2;I3L3E4;A0A087WVQ6;P12109;P12111;P31146;Q9BR76;Q9ULV4;Q14019;P21291;Q14247;A0A0G2JH68;Q08495;O00429;P50570;A0A1C7CYX9;P15924;Q96FJ2;P06733;E7EQR4;P23142;P62942;P21333;A0A804HL72;Q14315;P06241;P01911;Q9TQE0;P047…
GO:0043227	membrane-bounded organelle	13192	885	750.11	1.9e-22	1.95089e-21	A1BG;A2M;A2ML1;ABCB6;ABI1;ACE;ACHE;ACO2;ACP1;ACTB;ACTBL2;ACTC1;ACTN1;ACTN2;ACTN4;ACTR2;ACTR3;ADAM10;ADCY6;ADD1;ADH5;AFM;AGT;AHCY;AHSG;AK1;AKAP9;AKR1B1;AKR7A2;ALAD;ALB;ALDH9A1;ALDOA;ALDOC;ALOX12;ALOX12B;ALOX5AP;AMBP;AMY1A;ANGPT1;ANK1;ANK2;ANO10;ANO6;ANPEP;ANTXR2;ANXA1;ANXA11;ANXA2;ANXA3;ANXA4;ANXA5;ANXA6;ANXA7;AP2M1;APCS;APEH;APOA1;APOA2;APOA4;APOA5;APOB;APOC1;APOC3;APOD;APOE;APOH;APOL1;AQP1;ARF3;…	P04217;P01023;A8K2U0;Q9NP58;A0A0A0MRT6;A0A0A0MSN4;C9J2S3;A0A7I2V3F1;P24666;P60709;Q562R1;P68032;P12814;P35609;O43707;P61160;P61158;O14672;O43306;A0A804HL01;P11766;P43652;A0A7P0T8D1;P23526;C9JV77;P00568;A0A0A0MRF6;P15121;H3BLU7;P13716;P02768;P49189;P04075;P09972;P18054;O75342;A0A087WW23;P02760;P04745;Q15389;P16157;A0A0U1RQN6;C9IYD3;A0A7P0TBC5;P15144;A0A0C4DG84;P04083;P50995;H0YMW4;P12429;P09525;P0…
GO:0099081	supramolecular polymer	1036	140	58.91	2.1e-22	2.11842e-21	ACTC1;ACTN1;ACTN2;ACTN4;AK1;ALDOA;ANK1;ANK2;ANXA1;ARHGAP18;ATP2B4;CAB39;CALM2;CAPZB;CASP14;CASQ1;CCT2;CCT3;CCT4;CCT5;CCT6A;CCT7;CCT8;CDK1;CFAP161;CHMP4C;CHMP6;CLTC;COL6A1;COL6A3;CORO1A;CORO1B;CORO1C;COTL1;CSRP1;CTTN;DIAPH1;DMTN;DNM1L;DNM2;DPYSL2;DSP;DYNLL2;ENO1;EZR;FBLN1;FKBP1A;FLNA;FLNB;FLNC;FYN;HLA-DRB1;HSPB1;ILK;INF2;JAM3;JUP;KATNAL2;KIF20B;KIF2A;KRT1;KRT10;KRT13;KRT14;KRT15;KRT16;KRT17;KRT2;K…	P68032;P12814;P35609;O43707;P00568;P04075;P16157;A0A0U1RQN6;P04083;Q8N392;P23634;Q9Y376;E7EMB3;B1AK88;P31944;P31415;F5GWF6;B4DUR8;P50991;B7ZAR1;P40227;Q99832;P50990;A0A024QZP7;Q6P656;Q96CF2;I3L3E4;A0A087WVQ6;P12109;P12111;P31146;Q9BR76;Q9ULV4;Q14019;P21291;Q14247;A0A0G2JH68;Q08495;O00429;P50570;A0A1C7CYX9;P15924;Q96FJ2;P06733;E7EQR4;P23142;P62942;P21333;A0A804HL72;Q14315;P06241;P01911;Q9TQE0;P047…
GO:0034358	plasma lipoprotein particle	36	24	2.05	6.6e-22	6.4322e-21	APOA1;APOA2;APOA4;APOA5;APOB;APOC1;APOC3;APOC4;APOE;APOF;APOH;APOL1;APOM;CETP;CLU;HPR;LCAT;LPA;PCYOX1;PLA2G7;PLTP;PON1;SAA1;SAA2	P02647;P02652;P06727;A0A669KB69;P04114;K7ERI9;B0YIW2;P55056;P02649;Q13790;P02749;O14791;O95445;P11597;P10909;P00739;P04180;P08519;Q9UHG3;Q13093;P55058;P27169;P0DJI8;P0DJI9
GO:1990777	lipoprotein particle	36	24	2.05	6.6e-22	6.4322e-21	APOA1;APOA2;APOA4;APOA5;APOB;APOC1;APOC3;APOC4;APOE;APOF;APOH;APOL1;APOM;CETP;CLU;HPR;LCAT;LPA;PCYOX1;PLA2G7;PLTP;PON1;SAA1;SAA2	P02647;P02652;P06727;A0A669KB69;P04114;K7ERI9;B0YIW2;P55056;P02649;Q13790;P02749;O14791;O95445;P11597;P10909;P00739;P04180;P08519;Q9UHG3;Q13093;P55058;P27169;P0DJI8;P0DJI9
GO:0035578	azurophil granule lumen	90	36	5.12	7.5e-22	7.1875e-21	ACTR2;ANXA2;ARG1;ARHGAP45;C3;CAP1;CCT2;CCT8;CREG1;CTSC;CTSG;CYB5R3;DEFA1;FABP5;GCA;GDI2;GGH;HRNR;IST1;LYZ;MAPK1;MPO;ORM2;PA2G4;PRDX6;PYGB;RNASE3;S100A7;SDCBP;SERPINA3;SERPINB3;TTR;TUBB;TUBB4B;UNC13D;VCP	P61160;H0YMW4;P05089;F5H1R4;P01024;Q01518;F5GWF6;P50990;A0A3B3IRL2;A0A7I2V2F3;P08311;P00387;P59665;Q01469;H7BXD5;P50395;A0A7I2V5P2;Q86YZ3;H3BMU1;P61626;P28482;P05164;P19652;Q9UQ80;P30041;P11216;P12724;P31151;G5EA09;P01011;P29508;A0A087WT59;P07437;P68371;Q70J99;A0A7P0TAW3
GO:0032994	protein-lipid complex	39	24	2.22	1.1e-20	1.03689e-19	APOA1;APOA2;APOA4;APOA5;APOB;APOC1;APOC3;APOC4;APOE;APOF;APOH;APOL1;APOM;CETP;CLU;HPR;LCAT;LPA;PCYOX1;PLA2G7;PLTP;PON1;SAA1;SAA2	P02647;P02652;P06727;A0A669KB69;P04114;K7ERI9;B0YIW2;P55056;P02649;Q13790;P02749;O14791;O95445;P11597;P10909;P00739;P04180;P08519;Q9UHG3;Q13093;P55058;P27169;P0DJI8;P0DJI9
GO:0098857	membrane microdomain	330	67	18.76	3.5e-20	3.24597e-19	ANGPT1;ANK2;ANXA2;ATP1A1;ATP2B4;ATP5F1A;BSG;BST2;BTK;CASP3;CAVIN2;CD14;CD226;CD36;CD48;CD55;CORO1C;CSK;CTSD;DPP4;EFNB1;EZR;FLOT1;FLOT2;FYN;GNAI2;GNAI3;GP6;HK1;HPSE;ITGAM;ITGB1;ITGB2;LAMP2;LAMTOR1;LCP2;LDHB;LYN;MAPK1;MYADM;MYO1C;P2RX1;PACSIN2;PARK7;PECAM1;PGK1;PLSCR1;PODXL;PRKACA;PRKAR1A;PRKAR2B;PTPRC;RAP1B;RAP2B;RGS19;SDCBP;SLC2A1;SLC6A4;SLC9A1;SRC;STIM1;STOM;STOML3;TFPI;TPP1;TUBB;VDAC1	Q15389;A0A0U1RQN6;H0YMW4;P05023;P23634;P25705;A0A7P0TA85;Q10589;Q06187;A8MVM1;O95810;D6RFL4;Q15762;E7EU05;A0A087X1S7;B1AP13;Q9ULV4;P41240;A0A1B0GV23;A0A7I2V2R5;P98172;E7EQR4;O75955;E7EMK3;P06241;P04899;P08754;Q9HCN6;P19367;Q9Y251;P11215;A0A7I2V2F9;A0A494C0X7;P13473;Q6IAA8;E7ESF6;P07195;P07948;P28482;A0A494C017;F5H6E2;P51575;A0A0U1RR22;Q99497;P16284;P00558;C9J7K9;O00592;P17612;P10644;P31323;P08575…
GO:0001533	cornified envelope	59	28	3.35	9.8e-20	8.94444e-19	ANXA1;ANXA2;CAPN1;CASP14;CDSN;CSTA;DSC1;DSC3;DSG1;DSP;FLG;FLG2;HRNR;HSPB1;JUP;KLK7;KRT1;KRT10;KRT14;KRT16;KRT17;KRT2;KRT77;PKP1;SERPINB12;SERPINB2;SPRR1B;TGM1	P04083;H0YMW4;P07384;P31944;G8JLG2;P01040;Q08554;Q14574;Q02413;P15924;P20930;Q5D862;Q86YZ3;P04792;P14923;M0QYU8;P04264;A0A1B0GVI3;P02533;P08779;Q04695;P35908;Q7Z794;Q13835;Q96P63;E7EPJ9;P22528;P22735
GO:0045121	membrane raft	329	66	18.71	1.3e-19	1.16797e-18	ANGPT1;ANK2;ANXA2;ATP1A1;ATP2B4;ATP5F1A;BSG;BST2;BTK;CASP3;CAVIN2;CD14;CD226;CD36;CD48;CD55;CORO1C;CSK;CTSD;DPP4;EFNB1;EZR;FLOT1;FLOT2;FYN;GNAI2;GNAI3;GP6;HK1;HPSE;ITGAM;ITGB1;ITGB2;LAMTOR1;LCP2;LDHB;LYN;MAPK1;MYADM;MYO1C;P2RX1;PACSIN2;PARK7;PECAM1;PGK1;PLSCR1;PODXL;PRKACA;PRKAR1A;PRKAR2B;PTPRC;RAP1B;RAP2B;RGS19;SDCBP;SLC2A1;SLC6A4;SLC9A1;SRC;STIM1;STOM;STOML3;TFPI;TPP1;TUBB;VDAC1	Q15389;A0A0U1RQN6;H0YMW4;P05023;P23634;P25705;A0A7P0TA85;Q10589;Q06187;A8MVM1;O95810;D6RFL4;Q15762;E7EU05;A0A087X1S7;B1AP13;Q9ULV4;P41240;A0A1B0GV23;A0A7I2V2R5;P98172;E7EQR4;O75955;E7EMK3;P06241;P04899;P08754;Q9HCN6;P19367;Q9Y251;P11215;A0A7I2V2F9;A0A494C0X7;Q6IAA8;E7ESF6;P07195;P07948;P28482;A0A494C017;F5H6E2;P51575;A0A0U1RR22;Q99497;P16284;P00558;C9J7K9;O00592;P17612;P10644;P31323;P08575;P61224…
GO:0043226	organelle	14049	917	798.84	1.4e-19	1.23846e-18	A1BG;A2M;A2ML1;ABCB6;ABI1;ACE;ACHE;ACO2;ACP1;ACTB;ACTBL2;ACTC1;ACTN1;ACTN2;ACTN4;ACTR2;ACTR3;ADAM10;ADCY6;ADD1;ADH5;AFM;AGT;AHCY;AHSG;AK1;AKAP9;AKR1B1;AKR7A2;ALAD;ALB;ALDH9A1;ALDOA;ALDOC;ALOX12;ALOX12B;ALOX5AP;AMBP;AMY1A;ANGPT1;ANK1;ANK2;ANO10;ANO6;ANPEP;ANTXR2;ANXA1;ANXA11;ANXA2;ANXA3;ANXA4;ANXA5;ANXA6;ANXA7;AP2M1;APCS;APEH;APOA1;APOA2;APOA4;APOA5;APOB;APOC1;APOC3;APOD;APOE;APOH;APOL1;AQP1;ARF3;…	P04217;P01023;A8K2U0;Q9NP58;A0A0A0MRT6;A0A0A0MSN4;C9J2S3;A0A7I2V3F1;P24666;P60709;Q562R1;P68032;P12814;P35609;O43707;P61160;P61158;O14672;O43306;A0A804HL01;P11766;P43652;A0A7P0T8D1;P23526;C9JV77;P00568;A0A0A0MRF6;P15121;H3BLU7;P13716;P02768;P49189;P04075;P09972;P18054;O75342;A0A087WW23;P02760;P04745;Q15389;P16157;A0A0U1RQN6;C9IYD3;A0A7P0TBC5;P15144;A0A0C4DG84;P04083;P50995;H0YMW4;P12429;P09525;P0…
GO:0030863	cortical cytoskeleton	104	36	5.91	2.2e-19	1.91667e-18	ACTB;ACTN1;ACTN2;ACTN4;ACTR2;CAP1;CAPZA2;CAPZB;CLDN5;CORO1A;COTL1;CTTN;DMTN;DSTN;EEF1A1;EPB41;EPB42;EZR;FLOT1;FLOT2;GSN;GYPC;LASP1;MAPRE1;MPP1;MYADM;MYH9;PRKCB;RDX;SLC2A1;SLC4A1;SPTA1;SPTB;SPTBN1;TPM4;WDR1	P60709;P12814;P35609;O43707;P61160;Q01518;P47755;B1AK88;D3DX19;P31146;Q14019;Q14247;Q08495;P60981;A0A087WVQ9;A0A2R8Y7Y3;P16452;E7EQR4;O75955;E7EMK3;P06396;P04921;Q14847;Q15691;Q00013;A0A494C017;P35579;P05771;A0A2R8Y5S7;P11166;P02730;P02549;P11277;A0A087WUZ3;P67936;O75083
GO:0035579	specific granule membrane	91	33	5.17	1.4e-18	1.20149e-17	ADAM10;ANO6;BST1;CD36;CD47;CD53;CD59;CEACAM8;CMTM6;CYBA;CYBB;ITGAL;ITGAM;ITGB2;LAMTOR1;MCEMP1;MLEC;P2RX1;PTPRB;PTPRJ;RAB37;RAP1A;RAP2B;SLC2A3;SLC44A2;SNAP23;STK10;STOM;TMBIM1;TMEM30A;TMEM63A;TSPAN14;VAMP8	O14672;A0A7P0TBC5;A6NC48;E7EU05;A0A2R8Y484;P19397;A0A2U3TZL5;P31997;Q9NX76;P13498;P04839;P20701;P11215;A0A494C0X7;Q6IAA8;M0QYG6;F5H1S8;P51575;F8VU56;Q12913;A8MZI4;P62834;P61225;P11169;Q8IWA5;H3BM38;O94804;P27105;B4DUD2;A0A669KBE6;O94886;Q8NG11;Q9BV40
GO:0005938	cell cortex	309	62	17.57	1.7e-18	1.4375e-17	ACTB;ACTN1;ACTN2;ACTN4;ACTR2;ARF6;BIN2;CAP1;CAPZA2;CAPZB;CLDN5;CORO1A;CORO1C;COTL1;CRIP2;CTTN;DBNL;DMTN;DSTN;EEF1A1;ENO1;EPB41;EPB42;EZR;FGB;FLNA;FLNB;FLOT1;FLOT2;FMNL1;GNAI1;GSN;GYPC;IQGAP2;KIAA1614;LASP1;MAPRE1;MPP1;MYADM;MYH9;MYO1C;PAFAH1B1;PFN1;PRKCB;RAC1;RDX;RHOA;RHOG;SEPTIN11;SEPTIN2;SEPTIN4;SEPTIN6;SEPTIN7;SLC2A1;SLC4A1;SPTA1;SPTB;SPTBN1;STIM1;STXBP1;TPM4;WDR1	P60709;P12814;P35609;O43707;P61160;P62330;Q9UBW5;Q01518;P47755;B1AK88;D3DX19;P31146;Q9ULV4;Q14019;H0YFA4;Q14247;Q9UJU6;Q08495;P60981;A0A087WVQ9;P06733;A0A2R8Y7Y3;P16452;E7EQR4;P02675;P21333;A0A804HL72;O75955;E7EMK3;A0A0A0MR62;P63096;P06396;P04921;Q13576;A0A1W2PPL5;Q14847;Q15691;Q00013;A0A494C017;P35579;F5H6E2;A0A6Q8PFU3;P07737;P05771;P63000;A0A2R8Y5S7;P61586;P84095;D6RDU5;B5MCX3;J3KSZ7;B1AMS2;E7E…
GO:0005911	cell-cell junction	510	83	29	2.3e-18	1.91667e-17	ACTB;ACTN1;ACTR3;ADAM10;ADD1;ANK2;ANXA1;ANXA2;B4GALT1;CD53;CDC42;CDSN;CLDN3;CLDN5;CLIC4;CNN2;CORO1A;CSK;DPP4;DSC1;DSC3;DSG1;DSP;ESAM;EZR;F11R;FHOD1;FLNA;FLOT1;FLOT2;GRB2;HEG1;ITGA5;ITGB1;ITGB3;JAM3;JUP;LCP2;LIMS1;LRRC7;LYN;MPP1;MSN;MYADM;MYH9;NECTIN2;PACSIN2;PANX1;PARK7;PDCD6IP;PDLIM1;PDLIM5;PDLIM7;PECAM1;PKP1;PODXL;POF1B;PPP1CA;PTPN6;PTPRJ;RAB10;RAB13;RAP1B;RAP2B;RDX;RHOA;S100A11;SDCBP;SLC2A1;SL…	P60709;P12814;P61158;O14672;A0A804HL01;A0A0U1RQN6;P04083;H0YMW4;P15291;P19397;P60953;G8JLG2;O15551;D3DX19;Q9Y696;A0A087X271;P31146;P41240;A0A7I2V2R5;Q08554;Q14574;Q02413;P15924;Q96AP7;E7EQR4;Q9Y624;Q9Y613;P21333;O75955;E7EMK3;P62993;Q9ULI3;P08648;A0A7I2V2F9;P05106;Q9BX67;P14923;E7ESF6;P48059;A0A075B6E9;P07948;Q00013;P26038;A0A494C017;P35579;Q92692;A0A0U1RR22;Q96RD7;Q99497;Q8WUM4;O00151;Q96HC4;D6R…
GO:0031252	cell leading edge	425	74	24.17	3.8e-18	3.12143e-17	ABI1;ACTB;ACTC1;ACTN1;ACTR3;ARF6;ARHGAP18;ARHGAP45;ARPC2;ARPC3;ARPC5;BRK1;CAPZB;CD44;CDC42;CFL1;CIB1;CORO1A;CORO1B;CORO1C;CTTN;CXCR4;CYFIP1;DBNL;DIAPH1;DNM2;DPP4;EEF1A1;EZR;FGR;FLOT1;FLOT2;GSN;ILK;IQGAP2;ITGA5;ITGB1;ITGB3;LCP1;MYADM;MYH9;MYLK;MYO1C;MYO1G;NCKAP1;NME2;P4HB;PACSIN2;PAFAH1B1;PARVB;PDLIM7;PLEK;PODXL;PTPRJ;RAB13;RAC1;RAC2;RASGRP2;RDX;RHOA;ROCK1;S100A11;S100A6;SH3BGRL3;SLC9A1;SPTBN1;SRC…	A0A0A0MRT6;P60709;P68032;P12814;P61158;P62330;Q8N392;F5H1R4;O15144;O15145;O15511;Q8WUW1;B1AK88;H0Y2P0;P60953;P23528;Q99828;P31146;Q9BR76;Q9ULV4;Q14247;P61073;Q7L576;Q9UJU6;A0A0G2JH68;P50570;A0A7I2V2R5;A0A087WVQ9;E7EQR4;P09769;O75955;E7EMK3;P06396;A0A0A0MTH3;Q13576;P08648;A0A7I2V2F9;P05106;P13796;A0A494C017;P35579;Q15746;F5H6E2;B0I1T2;Q9Y2A7;P22392;A0A7P0TA35;A0A0U1RR22;A0A6Q8PFU3;Q9HBI1;D6RAN1;P0…
GO:0005775	vacuolar lumen	175	45	9.95	4.4e-18	3.56338e-17	ACTR2;ANXA2;APOB;ARG1;ARHGAP45;C3;CAP1;CCT2;CCT8;CREG1;CTSC;CTSD;CTSG;CYB5R3;DEFA1;FABP5;GC;GCA;GDI2;GGH;HPSE;HRNR;HSP90AA1;HSPA8;IST1;LAMP2;LUM;LYZ;MAPK1;MPO;ORM2;PA2G4;PRDX6;PYGB;RNASE3;S100A7;SDCBP;SERPINA3;SERPINB3;TPP1;TTR;TUBB;TUBB4B;UNC13D;VCP	P61160;H0YMW4;P04114;P05089;F5H1R4;P01024;Q01518;F5GWF6;P50990;A0A3B3IRL2;A0A7I2V2F3;A0A1B0GV23;P08311;P00387;P59665;Q01469;D6RF35;H7BXD5;P50395;A0A7I2V5P2;Q9Y251;Q86YZ3;P07900;P11142;H3BMU1;P13473;P51884;P61626;P28482;P05164;P19652;Q9UQ80;P30041;P11216;P12724;P31151;G5EA09;P01011;P29508;A0A2R8Y7U1;A0A087WT59;P07437;P68371;Q70J99;A0A7P0TAW3
GO:0032991	protein-containing complex	5722	452	325.36	2.3e-17	1.83681e-16	ABCB6;ABI1;ACTB;ACTBL2;ACTN4;ACTR2;ACTR3;ADAM10;ADD1;AKAP9;ALB;ANO6;ANXA2;AP2M1;APOA1;APOA2;APOA4;APOA5;APOB;APOC1;APOC3;APOC4;APOE;APOF;APOH;APOL1;APOM;ARPC1B;ARPC2;ARPC3;ARPC5;ATP1A1;ATP1B3;ATP2A1;ATP2B4;ATP5F1A;ATP5F1B;ATP5F1D;ATP5PO;ATP6AP1;ATP6V0C;ATP6V0D1;ATP6V1A;B2M;B4GALT1;BRK1;C1QA;C1QB;C1QC;C3;C5;C6;C7;C8A;C8B;C8G;C9;CAB39;CAB39L;CALCRL;CALM2;CALR;CANX;CAPN1;CAPNS1;CAPZA1;CAPZA2;CAPZB;C…	Q9NP58;A0A0A0MRT6;P60709;Q562R1;O43707;P61160;P61158;O14672;A0A804HL01;A0A0A0MRF6;P02768;A0A7P0TBC5;H0YMW4;A0A087WY71;P02647;P02652;P06727;A0A669KB69;P04114;K7ERI9;B0YIW2;P55056;P02649;Q13790;P02749;O14791;O95445;O15143;O15144;O15145;O15511;P05023;P54709;O14983;P23634;P25705;P06576;P30049;A0A494C0K9;A0A0C4DGX8;P27449;F5GYQ1;P38606;P61769;P15291;Q8WUW1;P02745;D6R934;P02747;P01024;P01031;P13671;P10…
GO:0005768	endosome	1047	129	59.53	2.9e-17	2.28425e-16	ABCB6;ACE;ANK2;ANTXR2;ANXA1;ANXA2;ANXA6;AP2M1;APOA1;APOA2;APOA4;APOA5;APOB;APOC3;APOE;ARF6;ARHGAP1;ARL8B;ARPC2;ATP6AP1;ATP6V0C;ATP6V0D1;B2M;BSG;BST2;CALCRL;CD14;CD63;CHMP4C;CHMP6;CLTC;CMTM6;CORO1A;CORO1C;CREG1;CTSD;CXCR4;CYBA;DBNL;DNM2;ECE1;EHD1;EHD3;EHD4;EZR;FCHSD2;FLOT1;FLOT2;FYN;GRAP2;GRB2;HLA-A;HLA-B;HLA-C;HLA-DRA;HLA-DRB1;HLA-F;HLA-G;HRG;HSPA8;HSPD1;ITGB1;LAMP1;LAMP2;LAMTOR1;LTF;MAPK1;NCSTN;…	Q9NP58;A0A0A0MSN4;A0A0U1RQN6;A0A0C4DG84;P04083;H0YMW4;P08133;A0A087WY71;P02647;P02652;P06727;A0A669KB69;P04114;B0YIW2;P02649;P62330;Q07960;Q9NVJ2;O15144;A0A0C4DGX8;P27449;F5GYQ1;P61769;A0A7P0TA85;Q10589;Q16602;D6RFL4;F8VNT9;Q96CF2;I3L3E4;A0A087WVQ6;Q9NX76;P31146;Q9ULV4;A0A3B3IRL2;A0A1B0GV23;P61073;P13498;Q9UJU6;P50570;A0A3B3ISF9;A0A024R571;Q9NZN3;Q9H223;E7EQR4;E7ENZ2;O75955;E7EMK3;P06241;B1AH86;P…
GO:0099080	supramolecular complex	1397	157	79.43	3.9e-17	3.03041e-16	ACTB;ACTC1;ACTN1;ACTN2;ACTN4;AK1;ALDOA;ANK1;ANK2;ANXA1;ARHGAP18;ATP2B4;CAB39;CALM2;CAPZB;CASP14;CASQ1;CCT2;CCT3;CCT4;CCT5;CCT6A;CCT7;CCT8;CDC42;CDK1;CFAP161;CHMP4C;CHMP6;CLTC;COL6A1;COL6A3;CORO1A;CORO1B;CORO1C;COTL1;CSRP1;CTSG;CTTN;DIAPH1;DMTN;DNM1L;DNM2;DPYSL2;DSP;DYNLL2;ENO1;EZR;FBLN1;FKBP1A;FLG;FLNA;FLNB;FLNC;FYN;HLA-DRB1;HSPB1;ILK;INF2;JAM3;JUP;KATNAL2;KIF20B;KIF2A;KPNB1;KRT1;KRT10;KRT13;KRT1…	P60709;P68032;P12814;P35609;O43707;P00568;P04075;P16157;A0A0U1RQN6;P04083;Q8N392;P23634;Q9Y376;E7EMB3;B1AK88;P31944;P31415;F5GWF6;B4DUR8;P50991;B7ZAR1;P40227;Q99832;P50990;P60953;A0A024QZP7;Q6P656;Q96CF2;I3L3E4;A0A087WVQ6;P12109;P12111;P31146;Q9BR76;Q9ULV4;Q14019;P21291;P08311;Q14247;A0A0G2JH68;Q08495;O00429;P50570;A0A1C7CYX9;P15924;Q96FJ2;P06733;E7EQR4;P23142;P62942;P20930;P21333;A0A804HL72;Q143…
GO:0099513	polymeric cytoskeletal fiber	784	106	44.58	4.3e-17	3.29667e-16	ACTC1;ACTN1;ACTN2;AK1;ANXA1;ARHGAP18;CALM2;CASP14;CCT2;CCT3;CCT4;CCT5;CCT6A;CCT7;CCT8;CDK1;CFAP161;CHMP4C;CHMP6;CLTC;CORO1A;CORO1B;COTL1;CTTN;DIAPH1;DMTN;DNM1L;DNM2;DPYSL2;DSP;DYNLL2;EZR;FYN;HLA-DRB1;INF2;JAM3;JUP;KATNAL2;KIF20B;KIF2A;KRT1;KRT10;KRT13;KRT14;KRT15;KRT16;KRT17;KRT2;KRT24;KRT25;KRT3;KRT31;KRT33B;KRT34;KRT37;KRT4;KRT5;KRT6A;KRT6B;KRT6C;KRT73;KRT76;KRT77;KRT78;KRT80;KRT84;KRT86;KRT9;L…	P68032;P12814;P35609;P00568;P04083;Q8N392;E7EMB3;P31944;F5GWF6;B4DUR8;P50991;B7ZAR1;P40227;Q99832;P50990;A0A024QZP7;Q6P656;Q96CF2;I3L3E4;A0A087WVQ6;P31146;Q9BR76;Q14019;Q14247;A0A0G2JH68;Q08495;O00429;P50570;A0A1C7CYX9;P15924;Q96FJ2;E7EQR4;P06241;P01911;Q9TQE0;A0A087X118;Q9BX67;P14923;K7EIJ8;Q96Q89;A0A6Q8PFA6;P04264;A0A1B0GVI3;P13646;P02533;P19012;P08779;Q04695;P35908;Q2M2I5;Q7Z3Z0;P12035;Q15323;…
GO:0031090	organelle membrane	3707	319	210.78	2.4e-16	1.81579e-15	ABCB6;ADAM10;ALOX5AP;AMBP;ANO6;ANPEP;ANTXR2;ANXA1;ANXA2;ANXA3;ANXA4;ANXA6;ANXA7;AP2M1;APEH;APOB;APOE;AQP1;ARF3;ARF6;ARG1;ARHGAP1;ARL6IP5;ARL8B;ARRB1;ASAP2;ASS1;ATP1A1;ATP2A1;ATP2A2;ATP2A3;ATP5F1A;ATP5F1B;ATP5F1D;ATP5PO;ATP6AP1;ATP6V0C;ATP6V0D1;ATP6V1A;B2M;B4GALT1;BCAP31;BSG;BST1;BST2;C5AR1;CA4;CALR;CANX;CASQ1;CAT;CD14;CD36;CD38;CD44;CD46;CD47;CD53;CD55;CD58;CD59;CD63;CD9;CDC42;CDK1;CEACAM8;CHMP4C…	Q9NP58;O14672;A0A087WW23;P02760;A0A7P0TBC5;P15144;A0A0C4DG84;P04083;H0YMW4;P12429;P09525;P08133;P20073;A0A087WY71;C9JIF9;P04114;P02649;A0A494C115;P61204;P62330;P05089;Q07960;O75915;Q9NVJ2;P49407;O43150;P00966;P05023;O14983;P16615;Q93084;P25705;P06576;P30049;A0A494C0K9;A0A0C4DGX8;P27449;F5GYQ1;P38606;P61769;P15291;P51572;A0A7P0TA85;A6NC48;Q10589;P21730;P22748;K7EL50;A0A7P0T937;P31415;P04040;D6RFL4…
GO:0005884	actin filament	107	33	6.08	3.7e-16	2.76299e-15	ACTC1;ACTN1;ACTN2;ANXA1;CORO1A;CORO1B;COTL1;CTTN;DIAPH1;DMTN;EZR;FYN;INF2;JAM3;LCP1;MYO1C;NCKAP1;PDLIM1;PDLIM5;PDLIM7;PLS3;POF1B;PSTPIP2;RAC1;RAC2;SRC;TPM1;TPM2;TPM3;TPM4;TWF2;WAS;YES1	P68032;P12814;P35609;P04083;P31146;Q9BR76;Q14019;Q14247;A0A0G2JH68;Q08495;E7EQR4;P06241;A0A087X118;Q9BX67;P13796;F5H6E2;Q9Y2A7;O00151;Q96HC4;D6RAN1;P13797;Q8WVV4;Q9H939;P63000;P15153;P12931;H7BYY1;A7XZE4;P07951;P06753;P67936;Q6IBS0;P42768;J3QRU1
GO:0030027	lamellipodium	203	46	11.54	3.8e-16	2.80128e-15	ABI1;ACTB;ACTC1;ACTR3;ARPC2;ARPC3;ARPC5;BRK1;CAPZB;CD44;CFL1;CIB1;CORO1A;CORO1B;CORO1C;CTTN;CYFIP1;DBNL;DNM2;DPP4;FLOT1;FLOT2;GSN;ILK;IQGAP2;ITGB1;ITGB3;MYLK;MYO1G;NCKAP1;NME2;P4HB;PARVB;PODXL;RAB13;RAC1;RAC2;RDX;RHOA;ROCK1;SLC9A1;STX4;TWF2;VAMP7;VASP;WASF2	A0A0A0MRT6;P60709;P68032;P61158;O15144;O15145;O15511;Q8WUW1;B1AK88;H0Y2P0;P23528;Q99828;P31146;Q9BR76;Q9ULV4;Q14247;Q7L576;Q9UJU6;P50570;A0A7I2V2R5;O75955;E7EMK3;P06396;A0A0A0MTH3;Q13576;A0A7I2V2F9;P05106;Q15746;B0I1T2;Q9Y2A7;P22392;A0A7P0TA35;Q9HBI1;O00592;P51153;P63000;P15153;A0A2R8Y5S7;P61586;Q13464;P19634;Q12846;Q6IBS0;P51809;P50552;Q9Y6W5
GO:1904724	tertiary granule lumen	55	24	3.13	4.6e-16	3.3481e-15	ALDOA;ALDOC;B2M;CAMP;CFP;CNN2;CSTB;CTSD;CYFIP1;DBNL;FLG2;GGH;HBB;HP;IDH1;LRG1;LTF;LYZ;MMP9;OLFM4;ORM1;PGM1;PPBP;PTPN6	P04075;P09972;P61769;J3KNB4;E9PAQ1;A0A087X271;P04080;A0A1B0GV23;Q7L576;Q9UJU6;Q5D862;A0A7I2V5P2;P68871;P00738;O75874;P02750;E7EQB2;P61626;P14780;Q6UX06;P02763;A0A3B3ITK7;P02775;P29350
GO:0045202	synapse	1458	157	82.9	1.9e-15	1.33232e-14	ABI1;ACHE;ACTB;ACTBL2;ACTC1;ACTN1;ACTN2;ADAM10;ADD1;AKAP9;ANK2;AP2M1;APOA4;APOE;ARF6;ARHGDIA;ARL6IP5;ARL8B;ARPC2;ARR3;ATP1A1;ATP2A2;ATP2B4;ATP6AP1;ATP6V0C;ATP6V0D1;ATP6V1A;C1QA;C1QB;C1QC;C4A;C4B;CANX;CAPZB;CDC42;CLU;CNP;CORO1A;CORO1C;CRKL;CTTN;CYFIP1;CYFIP2;DBNL;DENND1A;DMTN;DNM1L;DNM2;DYNLL2;EEF2;EFNB1;ERBIN;FABP5;FCHSD2;FGB;FLOT1;FLOT2;FYN;GDI1;GDI2;GNAI2;GNAQ;GNB1;HSPA8;ITGA2;ITGA5;ITGB1;ITGB3…	A0A0A0MRT6;C9J2S3;P60709;Q562R1;P68032;P12814;P35609;O14672;A0A804HL01;A0A0A0MRF6;A0A0U1RQN6;A0A087WY71;P06727;P02649;P62330;J3KRE2;O75915;Q9NVJ2;O15144;A0A087WWQ5;P05023;P16615;P23634;A0A0C4DGX8;P27449;F5GYQ1;P38606;P02745;D6R934;P02747;P0C0L4;P0C0L5;A0A7P0T937;B1AK88;P60953;P10909;P09543;P31146;Q9ULV4;P46109;Q14247;Q7L576;E7EVJ5;Q9UJU6;Q8TEH3;Q08495;O00429;P50570;Q96FJ2;P13639;P98172;B4DIP2;Q01…
GO:0005765	lysosomal membrane	424	69	24.11	1.9e-15	1.33232e-14	ABCB6;ANPEP;ANXA2;ANXA6;AP2M1;ARL8B;ARRB1;ATP6V0C;ATP6V0D1;ATP6V1A;B4GALT1;BST2;CD63;CEACAM8;CHMP4C;CHMP6;CLTC;CMTM6;COL6A1;CP;CPNE1;CPNE3;CTSD;CYBRD1;DDOST;DPP4;ECE1;EEF1A1;FLOT1;FPR1;GNAI1;GNAI3;GNAQ;GNB1;GNB2;GNB4;GPLD1;HLA-DRA;HLA-DRB1;HLA-F;HPSE;HSPA8;IFITM1;LAMP1;LAMP2;LAMTOR1;LYN;NAPG;NCSTN;PIGR;RAB14;RAB2A;RAB37;RAB5C;RAB7A;RAP1B;RHEB;SLC3A2;SLC44A2;SNAP29;STOM;STX7;TMBIM1;TMEM30A;TMEM63A…	Q9NP58;P15144;H0YMW4;P08133;A0A087WY71;Q9NVJ2;P49407;P27449;F5GYQ1;P38606;P15291;Q10589;F8VNT9;P31997;Q96CF2;I3L3E4;A0A087WVQ6;Q9NX76;P12109;P00450;B0QZ18;O75131;A0A1B0GV23;Q53TN4;A0A0C4DGS1;A0A7I2V2R5;A0A3B3ISF9;A0A087WVQ9;O75955;P21462;P63096;P08754;P50148;P62873;P62879;Q9HAV0;P80108;A0A0G2JH46;P01911;Q9TQE0;P30511;Q9Y251;P11142;A0A7P0T8E0;P11279;P13473;Q6IAA8;P07948;Q99747;H0Y3Z4;P01833;P61106…
GO:0098852	lytic vacuole membrane	424	69	24.11	1.9e-15	1.33232e-14	ABCB6;ANPEP;ANXA2;ANXA6;AP2M1;ARL8B;ARRB1;ATP6V0C;ATP6V0D1;ATP6V1A;B4GALT1;BST2;CD63;CEACAM8;CHMP4C;CHMP6;CLTC;CMTM6;COL6A1;CP;CPNE1;CPNE3;CTSD;CYBRD1;DDOST;DPP4;ECE1;EEF1A1;FLOT1;FPR1;GNAI1;GNAI3;GNAQ;GNB1;GNB2;GNB4;GPLD1;HLA-DRA;HLA-DRB1;HLA-F;HPSE;HSPA8;IFITM1;LAMP1;LAMP2;LAMTOR1;LYN;NAPG;NCSTN;PIGR;RAB14;RAB2A;RAB37;RAB5C;RAB7A;RAP1B;RHEB;SLC3A2;SLC44A2;SNAP29;STOM;STX7;TMBIM1;TMEM30A;TMEM63A…	Q9NP58;P15144;H0YMW4;P08133;A0A087WY71;Q9NVJ2;P49407;P27449;F5GYQ1;P38606;P15291;Q10589;F8VNT9;P31997;Q96CF2;I3L3E4;A0A087WVQ6;Q9NX76;P12109;P00450;B0QZ18;O75131;A0A1B0GV23;Q53TN4;A0A0C4DGS1;A0A7I2V2R5;A0A3B3ISF9;A0A087WVQ9;O75955;P21462;P63096;P08754;P50148;P62873;P62879;Q9HAV0;P80108;A0A0G2JH46;P01911;Q9TQE0;P30511;Q9Y251;P11142;A0A7P0T8E0;P11279;P13473;Q6IAA8;P07948;Q99747;H0Y3Z4;P01833;P61106…
GO:0042995	cell projection	2371	224	134.82	2.2e-15	1.5241e-14	ABI1;ACE;ACTB;ACTC1;ACTN1;ACTN2;ACTN4;ACTR2;ACTR3;ADAM10;ADCY6;AK1;AKAP9;ANGPT1;ANK1;ANK2;ANXA1;ANXA3;APOD;APOE;AQP1;ARF6;ARG1;ARHGAP18;ARHGAP45;ARL8B;ARPC2;ARPC3;ARPC5;ARR3;ARRB1;ASS1;ATP1A1;ATP1B3;ATP2B4;ATP6V0D1;ATP6V1A;B4GALT1;BASP1;BIN2;BRK1;BSG;BST1;C4A;C4B;CA4;CALM2;CAMP;CANX;CAPZB;CCT4;CCT8;CD36;CD44;CDC42;CFAP161;CFL1;CIB1;CLDN5;CLIC4;CLU;CNP;CORO1A;CORO1B;CORO1C;CTTN;CYBA;CYBB;CYBRD1;CY…	A0A0A0MRT6;A0A0A0MSN4;P60709;P68032;P12814;P35609;O43707;P61160;P61158;O14672;O43306;P00568;A0A0A0MRF6;Q15389;P16157;A0A0U1RQN6;P04083;P12429;C9JF17;P02649;A0A494C115;P62330;P05089;Q8N392;F5H1R4;Q9NVJ2;O15144;O15145;O15511;A0A087WWQ5;P49407;P00966;P05023;P54709;P23634;F5GYQ1;P38606;P15291;P80723;Q9UBW5;Q8WUW1;A0A7P0TA85;A6NC48;P0C0L4;P0C0L5;P22748;E7EMB3;J3KNB4;A0A7P0T937;B1AK88;P50991;P50990;E7E…
GO:0030670	phagocytic vesicle membrane	78	27	4.44	7.1e-15	4.86012e-14	ANXA3;ATP6V0C;ATP6V0D1;B2M;CALR;CORO1A;CYBA;CYBB;DNM2;HLA-A;HLA-B;HLA-C;HLA-F;HLA-G;LAMP1;LAMP2;RAB10;RAB11B;RAB32;RAB7A;RAB8A;RAB8B;RAC2;SNAP23;STX4;VAMP7;VAMP8	P12429;P27449;F5GYQ1;P61769;K7EL50;P31146;P13498;P04839;P50570;A0A140T913;A0A1W2PS24;P01891;P05534;P13746;P16188;P18462;P30456;P01889;P10319;P30460;P30485;P30486;P30488;P30490;Q31612;A0A140T9M0;A2AEA2;P30511;A0A0G2JPQ3;P11279;P13473;P61026;Q15907;Q13637;P51149;P61006;Q92930;P15153;H3BM38;Q12846;P51809;Q9BV40
GO:0005774	vacuolar membrane	469	72	26.67	1e-14	6.76471e-14	ABCB6;ANPEP;ANXA2;ANXA6;AP2M1;ARL8B;ARRB1;ATP6V0C;ATP6V0D1;ATP6V1A;B4GALT1;BST2;CD63;CEACAM8;CHMP4C;CHMP6;CLTC;CMTM6;COL6A1;CP;CPNE1;CPNE3;CTSD;CYBRD1;DDOST;DPP4;ECE1;EEF1A1;FLOT1;FPR1;GABARAPL2;GNAI1;GNAI3;GNAQ;GNB1;GNB2;GNB4;GPLD1;HLA-DRA;HLA-DRB1;HLA-F;HPSE;HSPA8;IFITM1;LAMP1;LAMP2;LAMTOR1;LYN;NAPG;NCSTN;PIGR;RAB14;RAB2A;RAB37;RAB5C;RAB7A;RAP1B;RHEB;RPN2;SLC3A2;SLC44A2;SNAP29;STOM;STX7;TMBIM1;…	Q9NP58;P15144;H0YMW4;P08133;A0A087WY71;Q9NVJ2;P49407;P27449;F5GYQ1;P38606;P15291;Q10589;F8VNT9;P31997;Q96CF2;I3L3E4;A0A087WVQ6;Q9NX76;P12109;P00450;B0QZ18;O75131;A0A1B0GV23;Q53TN4;A0A0C4DGS1;A0A7I2V2R5;A0A3B3ISF9;A0A087WVQ9;O75955;P21462;H3BQ50;P63096;P08754;P50148;P62873;P62879;Q9HAV0;P80108;A0A0G2JH46;P01911;Q9TQE0;P30511;Q9Y251;P11142;A0A7P0T8E0;P11279;P13473;Q6IAA8;P07948;Q99747;H0Y3Z4;P01833…
GO:0035580	specific granule lumen	62	24	3.53	1.2e-14	8.02326e-14	ARG1;B2M;CAMP;CFP;CNN2;CTSD;CYFIP1;ERP44;GGH;HP;HPSE;JUP;KPNB1;LCN2;LRG1;LRRC7;LTF;LYZ;OLFM4;ORM1;ORM2;PTPN6;RAB27A;VCL	P05089;P61769;J3KNB4;E9PAQ1;A0A087X271;A0A1B0GV23;Q7L576;Q9BS26;A0A7I2V5P2;P00738;Q9Y251;P14923;Q14974;P80188;P02750;A0A075B6E9;E7EQB2;P61626;Q6UX06;P02763;P19652;P29350;H3BN55;P18206
GO:0005788	endoplasmic reticulum lumen	312	56	17.74	1.3e-14	8.59195e-14	ADAM10;AHSG;ALB;APOA1;APOA2;APOA4;APOA5;APOB;APOE;APOL1;B2M;C3;C4A;CALR;CANX;CASQ1;CFP;CLU;COL6A1;COL6A2;COL6A3;CP;CTSC;ERP44;ESD;F10;F2;F5;F9;FGA;FGG;FN1;GANAB;HSP90B1;HSPA5;ITIH2;KNG1;MAPK1;MFGE8;P4HB;PDIA3;PDIA4;PDIA5;PDIA6;PPIB;PRKCSH;PROC;SERPINA1;SERPINC1;SERPIND1;SERPING1;TF;THBS1;TSPAN14;TSPAN33;VTN	O14672;C9JV77;P02768;P02647;P02652;P06727;A0A669KB69;P04114;P02649;O14791;P61769;P01024;P0C0L4;K7EL50;A0A7P0T937;P31415;E9PAQ1;P10909;P12109;P12110;P12111;P00450;A0A7I2V2F3;Q9BS26;H7BZT7;P00742;P00734;A0A0A0MRJ7;P00740;P02671;C9JC84;P02751;F5H6X6;A0A7P0TAE1;P11021;P19823;P01042;P28482;Q08431;A0A7P0TA35;P30101;A0A499FI48;Q14554;Q15084;A0A7P0Z497;K7ELL7;E7END6;P01009;P01008;P05546;A0A7I2V2D2;P02787…
GO:0035577	azurophil granule membrane	59	23	3.35	3.7e-14	2.41761e-13	ATP6V0C;B4GALT1;BST2;CD63;CEACAM8;CMTM6;CPNE1;CPNE3;DDOST;FPR1;LAMP1;LAMP2;LAMTOR1;NCSTN;PIGR;RAB37;RAB5C;RAP1B;SNAP29;STOM;TMEM30A;VAMP7;VAMP8	P27449;P15291;Q10589;F8VNT9;P31997;Q9NX76;B0QZ18;O75131;A0A0C4DGS1;P21462;P11279;P13473;Q6IAA8;H0Y3Z4;P01833;A8MZI4;P51148;P61224;O95721;P27105;A0A669KBE6;P51809;Q9BV40
GO:0098590	plasma membrane region	1301	140	73.98	8.4e-14	5.42697e-13	ACE;ADAM10;AKAP9;ANK1;ANK2;ANXA1;ANXA2;AP2M1;AQP1;ARF6;ARHGAP45;ARPC2;ARRB1;ATP1A1;ATP1B3;ATP2B4;ATP6V0D1;ATP6V1A;B4GALT1;BSG;BST2;C5AR1;CA4;CANX;CAVIN2;CD34;CD36;CD38;CD44;CD81;CFL1;CIB1;CLDN3;CLDN5;CLTC;CORO1C;CRKL;CTTN;CYBA;CYBRD1;DENND1A;DIAPH1;DMTN;DNM1L;DNM2;DPP4;DSG1;DSP;EEF1A1;EHD1;EHD3;EPB41;ERBIN;EZR;FCHSD2;FGR;FLOT1;FLOT2;FN1;GNA13;GNAS;GPI;HLA-G;HSP90AA1;HSPA8;HSPD1;ICAM2;ITGA5;ITGAM;…	A0A0A0MSN4;O14672;A0A0A0MRF6;P16157;A0A0U1RQN6;P04083;H0YMW4;A0A087WY71;A0A494C115;P62330;F5H1R4;O15144;P49407;P05023;P54709;P23634;F5GYQ1;P38606;P15291;A0A7P0TA85;Q10589;P21730;P22748;A0A7P0T937;O95810;P28906;E7EU05;H0Y950;H0Y2P0;A6NMH8;P23528;Q99828;O15551;D3DX19;A0A087WVQ6;Q9ULV4;P46109;Q14247;P13498;Q53TN4;Q8TEH3;A0A0G2JH68;Q08495;O00429;P50570;A0A7I2V2R5;Q02413;P15924;A0A087WVQ9;A0A024R571;Q…
GO:0010008	endosome membrane	554	78	31.5	9e-14	5.75e-13	ABCB6;ANTXR2;ANXA1;ANXA2;ANXA6;AP2M1;APOB;ARF6;ARHGAP1;ARL8B;ATP6AP1;ATP6V0C;ATP6V0D1;B2M;CD14;CD63;CHMP4C;CHMP6;CLTC;CMTM6;CORO1C;CTSD;ECE1;EHD1;EHD3;EHD4;HLA-A;HLA-B;HLA-C;HLA-DRA;HLA-DRB1;HLA-F;HLA-G;ITGB1;LAMP1;LAMP2;LAMTOR1;NCSTN;PACSIN2;PDIA3;RAB10;RAB11B;RAB13;RAB14;RAB15;RAB21;RAB27A;RAB27B;RAB35;RAB5B;RAB5C;RAB7A;RAB8A;RAB8B;RAC1;RAP1A;RAP2A;RAP2B;RHOU;SCAMP2;SLA2;SLC6A4;SNX12;SNX3;STEAP…	Q9NP58;A0A0C4DG84;P04083;H0YMW4;P08133;A0A087WY71;P04114;P62330;Q07960;Q9NVJ2;A0A0C4DGX8;P27449;F5GYQ1;P61769;D6RFL4;F8VNT9;Q96CF2;I3L3E4;A0A087WVQ6;Q9NX76;Q9ULV4;A0A1B0GV23;A0A3B3ISF9;A0A024R571;Q9NZN3;Q9H223;A0A140T913;A0A1W2PS24;P01891;P05534;P13746;P16188;P18462;P30456;P01889;P10319;P30460;P30485;P30486;P30488;P30490;Q31612;A0A140T9M0;A2AEA2;A0A0G2JH46;P01911;Q9TQE0;P30511;A0A0G2JPQ3;A0A7I2V2…
GO:0001726	ruffle	182	40	10.35	9.4e-14	5.93956e-13	ACTN1;ARF6;ARHGAP18;ARHGAP45;CFL1;CIB1;CORO1C;CTTN;CYFIP1;DBNL;DIAPH1;DNM2;EEF1A1;EZR;FGR;ITGA5;ITGB1;ITGB3;LCP1;MYADM;MYH9;MYO1C;NCKAP1;NME2;PACSIN2;PDLIM7;PLEK;PODXL;PTPRJ;RAC1;RASGRP2;RHOA;ROCK1;S100A11;S100A6;SH3BGRL3;SRC;TLN1;TPM1;WASF2	P12814;P62330;Q8N392;F5H1R4;P23528;Q99828;Q9ULV4;Q14247;Q7L576;Q9UJU6;A0A0G2JH68;P50570;A0A087WVQ9;E7EQR4;P09769;P08648;A0A7I2V2F9;P05106;P13796;A0A494C017;P35579;F5H6E2;Q9Y2A7;P22392;A0A0U1RR22;D6RAN1;P08567;O00592;Q12913;P63000;Q7LDG7;P61586;Q13464;P31949;P06703;Q5T123;P12931;Q9Y490;H7BYY1;Q9Y6W5
GO:0048471	perinuclear region of cytoplasm	729	93	41.45	1.4e-13	8.75e-13	ACHE;ACTN4;ADAM10;ALOX12B;ANXA4;ANXA6;APOD;ARF3;ARF5;ARHGAP1;BCAP31;BTK;CA4;CALR;CD34;CIB1;CLIC1;CLIC4;CLU;CNP;CORO1B;CYBA;CYBB;CYFIP1;CYFIP2;DMTN;DNAJA1;DNM1L;DNM2;ECE1;EHD1;EHD3;EHD4;EZR;FLOT2;FYN;GAPDH;GNB2;GSDMA;HRNR;HSP90AA1;HSP90AB1;HSP90B1;HSPA1B;HSPA8;INF2;ITGA2;ITGB1;KIF20B;LAMP1;LCP1;LIMS1;LYN;MSN;MTPN;MVP;NME2;OLFM4;PAFAH1B1;PARK7;PDE4D;PLSCR1;PPIB;PPM1F;PRDX5;PRDX6;PRKACA;PRKAR2B;RAB1…	C9J2S3;O43707;O14672;O75342;P09525;P08133;C9JF17;P61204;C9J1Z8;Q07960;P51572;Q06187;P22748;K7EL50;P28906;Q99828;O00299;Q9Y696;P10909;P09543;Q9BR76;P13498;P04839;Q7L576;E7EVJ5;Q08495;P31689;O00429;P50570;A0A3B3ISF9;A0A024R571;Q9NZN3;Q9H223;E7EQR4;E7EMK3;P06241;P04406;P62879;Q96QA5;Q86YZ3;P07900;P08238;A0A7P0TAE1;A0A0G2JIW1;P11142;A0A087X118;P17301;A0A7I2V2F9;Q96Q89;P11279;P13796;P48059;P07948;P260…
GO:0120025	plasma membrane bounded cell projection	2262	209	128.62	2.5e-13	1.5457e-12	ABI1;ACE;ACTB;ACTC1;ACTN1;ACTN2;ACTN4;ACTR3;ADAM10;ADCY6;AK1;AKAP9;ANGPT1;ANK1;ANK2;ANXA1;ANXA3;APOD;APOE;AQP1;ARF6;ARG1;ARHGAP18;ARHGAP45;ARL8B;ARPC2;ARPC3;ARPC5;ARR3;ARRB1;ASS1;ATP1A1;ATP1B3;ATP2B4;ATP6V0D1;ATP6V1A;B4GALT1;BASP1;BRK1;BSG;BST1;C4A;C4B;CA4;CALM2;CANX;CAPZB;CCT8;CD36;CD44;CDC42;CFAP161;CFL1;CIB1;CLDN5;CLIC4;CLU;CNP;CORO1A;CORO1B;CORO1C;CTTN;CYBA;CYBB;CYBRD1;CYFIP1;CYFIP2;DAAM1;DBN…	A0A0A0MRT6;A0A0A0MSN4;P60709;P68032;P12814;P35609;O43707;P61158;O14672;O43306;P00568;A0A0A0MRF6;Q15389;P16157;A0A0U1RQN6;P04083;P12429;C9JF17;P02649;A0A494C115;P62330;P05089;Q8N392;F5H1R4;Q9NVJ2;O15144;O15145;O15511;A0A087WWQ5;P49407;P00966;P05023;P54709;P23634;F5GYQ1;P38606;P15291;P80723;Q8WUW1;A0A7P0TA85;A6NC48;P0C0L4;P0C0L5;P22748;E7EMB3;A0A7P0T937;B1AK88;P50990;E7EU05;H0Y2P0;P60953;Q6P656;P23…
GO:0030666	endocytic vesicle membrane	196	41	11.14	2.7e-13	1.6516e-12	ANXA3;AP2M1;APOB;APOE;ATP6V0C;ATP6V0D1;B2M;CALR;CD36;CD9;CLTC;CORO1A;CYBA;CYBB;DNM2;HLA-A;HLA-B;HLA-C;HLA-DRA;HLA-DRB1;HLA-F;HLA-G;LAMP1;LAMP2;LYN;RAB10;RAB11B;RAB32;RAB35;RAB7A;RAB8A;RAB8B;RAC2;SNAP23;STX4;TF;TFRC;UBB;VAMP2;VAMP7;VAMP8	P12429;A0A087WY71;P04114;P02649;P27449;F5GYQ1;P61769;K7EL50;E7EU05;A0A087WU13;A0A087WVQ6;P31146;P13498;P04839;P50570;A0A140T913;A0A1W2PS24;P01891;P05534;P13746;P16188;P18462;P30456;P01889;P10319;P30460;P30485;P30486;P30488;P30490;Q31612;A0A140T9M0;A2AEA2;A0A0G2JH46;P01911;Q9TQE0;P30511;A0A0G2JPQ3;P11279;P13473;P07948;P61026;Q15907;Q13637;F5H157;P51149;P61006;Q92930;P15153;H3BM38;Q12846;P02787;P02…
GO:0032432	actin filament bundle	79	25	4.49	7.3e-13	4.41842e-12	ACTN1;ACTN4;CNN2;CORO1B;CYBA;DAAM1;FHOD1;FLNA;FLNB;ILK;LCP1;MYH14;MYH9;MYLK;MYO1C;PDLIM1;PDLIM5;PDLIM7;PLS3;SEPTIN11;SEPTIN7;TPM1;TPM3;TPM4;ZYX	P12814;O43707;A0A087X271;Q9BR76;P13498;Q9Y4D1;Q9Y613;P21333;A0A804HL72;A0A0A0MTH3;P13796;Q7Z406;P35579;Q15746;F5H6E2;O00151;Q96HC4;D6RAN1;P13797;D6RDU5;E7EPK1;H7BYY1;P06753;P67936;H0Y2Y8
GO:0070821	tertiary granule membrane	73	24	4.15	8.2e-13	4.91146e-12	ADAM10;ANO6;ATP6V0C;CD47;CD53;CD59;CEACAM8;CYBA;CYBB;FCER1G;ITGAM;ITGB2;MCEMP1;NRAS;PTPRB;RAB14;RAP2B;SERPINB6;SLC2A3;SNAP23;STOM;TMEM63A;TSPAN14;VAMP8	O14672;A0A7P0TBC5;P27449;A0A2R8Y484;P19397;A0A2U3TZL5;P31997;P13498;P04839;P30273;P11215;A0A494C0X7;M0QYG6;P01111;F8VU56;P61106;P61225;A0A024QZX5;P11169;H3BM38;P27105;O94886;Q8NG11;Q9BV40
GO:0101003	ficolin-1-rich granule membrane	61	22	3.47	8.6e-13	5.09794e-12	ATP6V0C;CD55;CD58;DIAPH1;DOK3;DSC1;DSG1;DSP;FCER1G;FPR1;ITGB2;LAMP1;LAMP2;LAMTOR1;LGALS3;NCKAP1L;PKP1;RAC1;RHOA;SERPINB12;SERPINB6;SLC2A3	P27449;B1AP13;B1AMW1;A0A0G2JH68;D6RAM3;Q08554;Q02413;P15924;P30273;P21462;A0A494C0X7;P11279;P13473;Q6IAA8;P17931;P55160;Q13835;P63000;P61586;Q96P63;A0A024QZX5;P11169
GO:0009898	cytoplasmic side of plasma membrane	170	37	9.67	1.1e-12	6.45408e-12	ACP1;ANK1;AP2M1;CHMP4C;DSG1;EZR;FGR;FYN;G6PD;GNA13;GNAI1;GNAI2;GNAI3;GNAO1;GNAQ;GNAS;GNAZ;GNB1;GNB2;GNB4;JUP;KRAS;LYN;MYH9;PTP4A1;PTPRC;RAB21;RASA3;RHOA;S100A6;SLC4A1;SPTA1;SPTB;SRC;SYK;TGM3;YES1	P24666;P16157;A0A087WY71;Q96CF2;Q02413;E7EQR4;P09769;P06241;P11413;Q14344;P63096;P04899;P08754;P09471;P50148;A0A7I2V5R6;P19086;P62873;P62879;Q9HAV0;P14923;P01116;P07948;P35579;A0A0D9SGK2;P08575;Q9UL25;Q14644;P61586;P06703;P02730;P02549;P11277;P12931;P43405;A0A494C0J7;J3QRU1
GO:0034361	very-low-density lipoprotein particle	20	13	1.14	3.2e-12	1.84e-11	APOA1;APOA2;APOA4;APOA5;APOB;APOC1;APOC3;APOC4;APOE;APOH;APOL1;APOM;PCYOX1	P02647;P02652;P06727;A0A669KB69;P04114;K7ERI9;B0YIW2;P55056;P02649;P02749;O14791;O95445;Q9UHG3
GO:0034385	triglyceride-rich plasma lipoprotein particle	20	13	1.14	3.2e-12	1.84e-11	APOA1;APOA2;APOA4;APOA5;APOB;APOC1;APOC3;APOC4;APOE;APOH;APOL1;APOM;PCYOX1	P02647;P02652;P06727;A0A669KB69;P04114;K7ERI9;B0YIW2;P55056;P02649;P02749;O14791;O95445;Q9UHG3
GO:0001725	stress fiber	71	23	4.04	3.5e-12	1.95388e-11	ACTN1;ACTN4;CNN2;CORO1B;CYBA;DAAM1;FHOD1;FLNB;ILK;LCP1;MYH14;MYH9;MYLK;MYO1C;PDLIM1;PDLIM5;PDLIM7;SEPTIN11;SEPTIN7;TPM1;TPM3;TPM4;ZYX	P12814;O43707;A0A087X271;Q9BR76;P13498;Q9Y4D1;Q9Y613;A0A804HL72;A0A0A0MTH3;P13796;Q7Z406;P35579;Q15746;F5H6E2;O00151;Q96HC4;D6RAN1;D6RDU5;E7EPK1;H7BYY1;P06753;P67936;H0Y2Y8
GO:0097517	contractile actin filament bundle	71	23	4.04	3.5e-12	1.95388e-11	ACTN1;ACTN4;CNN2;CORO1B;CYBA;DAAM1;FHOD1;FLNB;ILK;LCP1;MYH14;MYH9;MYLK;MYO1C;PDLIM1;PDLIM5;PDLIM7;SEPTIN11;SEPTIN7;TPM1;TPM3;TPM4;ZYX	P12814;O43707;A0A087X271;Q9BR76;P13498;Q9Y4D1;Q9Y613;A0A804HL72;A0A0A0MTH3;P13796;Q7Z406;P35579;Q15746;F5H6E2;O00151;Q96HC4;D6RAN1;D6RDU5;E7EPK1;H7BYY1;P06753;P67936;H0Y2Y8
GO:0098796	membrane protein complex	1340	138	76.19	3.5e-12	1.95388e-11	ABCB6;ADAM10;AKAP9;ANO6;ANXA2;AP2M1;ATP1A1;ATP1B3;ATP2A1;ATP5F1A;ATP5F1B;ATP5F1D;ATP5PO;ATP6AP1;ATP6V0C;ATP6V0D1;ATP6V1A;B2M;C5;C6;C7;C8A;C8B;C8G;C9;CALCRL;CALM2;CALR;CASP3;CD14;CD34;CHMP4C;CHMP6;CLIC1;CLIC4;CLTC;CORO1C;COX4I1;CYBA;CYBB;DDOST;EMILIN1;ERN1;FCER1G;FCGR3A;FKBP1A;FLNA;FLOT1;FLOT2;GNA13;GNAI1;GNAI2;GNAI3;GNAO1;GNAQ;GNAS;GNAZ;GNB1;GNB2;GNB4;GP1BA;GP1BB;GP5;GP9;GRB2;HLA-A;HLA-B;HLA-C;HL…	Q9NP58;O14672;A0A0A0MRF6;A0A7P0TBC5;H0YMW4;A0A087WY71;P05023;P54709;O14983;P25705;P06576;P30049;A0A494C0K9;A0A0C4DGX8;P27449;F5GYQ1;P38606;P61769;P01031;P13671;P10643;P07357;F5GY80;P07360;P02748;Q16602;E7EMB3;K7EL50;A8MVM1;D6RFL4;P28906;Q96CF2;I3L3E4;O00299;Q9Y696;A0A087WVQ6;Q9ULV4;P13073;P13498;P04839;A0A0C4DGS1;Q9Y6C2;A0A7P0TAB0;P30273;H0Y755;P62942;P21333;O75955;E7EMK3;Q14344;P63096;P04899;P08…
GO:0042641	actomyosin	78	24	4.44	4.2e-12	2.32212e-11	ACTN1;ACTN4;CNN2;CORO1B;CYBA;DAAM1;FHOD1;FLNB;ILK;LCP1;MYH14;MYH9;MYLK;MYO1C;PDCD6IP;PDLIM1;PDLIM5;PDLIM7;SEPTIN11;SEPTIN7;TPM1;TPM3;TPM4;ZYX	P12814;O43707;A0A087X271;Q9BR76;P13498;Q9Y4D1;Q9Y613;A0A804HL72;A0A0A0MTH3;P13796;Q7Z406;P35579;Q15746;F5H6E2;Q8WUM4;O00151;Q96HC4;D6RAN1;D6RDU5;E7EPK1;H7BYY1;P06753;P67936;H0Y2Y8
GO:0098562	cytoplasmic side of membrane	205	40	11.66	5.4e-12	2.95714e-11	ACP1;ANK1;AP2M1;CHMP4C;DNAJA1;DSG1;EEF1A1;EZR;FGR;FKBP1A;FYN;G6PD;GNA13;GNAI1;GNAI2;GNAI3;GNAO1;GNAQ;GNAS;GNAZ;GNB1;GNB2;GNB4;JUP;KRAS;LYN;MYH9;PTP4A1;PTPRC;RAB21;RASA3;RHOA;S100A6;SLC4A1;SPTA1;SPTB;SRC;SYK;TGM3;YES1	P24666;P16157;A0A087WY71;Q96CF2;P31689;Q02413;A0A087WVQ9;E7EQR4;P09769;P62942;P06241;P11413;Q14344;P63096;P04899;P08754;P09471;P50148;A0A7I2V5R6;P19086;P62873;P62879;Q9HAV0;P14923;P01116;P07948;P35579;A0A0D9SGK2;P08575;Q9UL25;Q14644;P61586;P06703;P02730;P02549;P11277;P12931;P43405;A0A494C0J7;J3QRU1
GO:0030864	cortical actin cytoskeleton	73	23	4.15	6.7e-12	3.63443e-11	ACTN1;ACTN2;ACTN4;ACTR2;CAP1;CLDN5;CORO1A;COTL1;DSTN;EEF1A1;FLOT1;FLOT2;GSN;LASP1;MYADM;MYH9;PRKCB;RDX;SLC2A1;SPTA1;SPTB;SPTBN1;WDR1	P12814;P35609;O43707;P61160;Q01518;D3DX19;P31146;Q14019;P60981;A0A087WVQ9;O75955;E7EMK3;P06396;Q14847;A0A494C017;P35579;P05771;A0A2R8Y5S7;P11166;P02549;P11277;A0A087WUZ3;O75083
GO:0046930	pore complex	26	14	1.48	1.7e-11	9.13551e-11	ADAM10;C5;C6;C7;C8A;C8B;C8G;C9;CD34;SLC25A5;TSPAN33;VDAC1;VDAC2;VDAC3	O14672;P01031;P13671;P10643;P07357;F5GY80;P07360;P02748;P28906;P05141;Q86UF1;P21796;A0A0A0MR02;Q9Y277
GO:0071682	endocytic vesicle lumen	22	13	1.25	1.9e-11	1.01157e-10	APOA1;APOB;APOE;CALR;HBA1;HBB;HP;HPX;HSP90AA1;HSP90B1;LTF;MPO;SAA1	P02647;P04114;P02649;K7EL50;P69905;P68871;P00738;P02790;P07900;A0A7P0TAE1;E7EQB2;P05164;P0DJI8
GO:0030135	coated vesicle	313	49	17.8	1e-10	5.27523e-10	ADAM10;AP2M1;APOB;APOE;ATP6AP1;ATP6V0C;ATP6V0D1;ATP6V1A;B2M;BCAP31;CD59;CD9;CLTC;CTSC;DBNL;DENND1A;DNM2;ECE1;F5;HLA-A;HLA-B;HLA-C;HLA-DRA;HLA-DRB1;HLA-F;HLA-G;HSPA8;HSPD1;LMAN2;PDCD6;RAB13;RAB14;RAB27A;RAB27B;RAB35;RAB8A;RAB8B;RGS19;SAR1A;SERPINA1;SNX3;TF;TFRC;TMED9;UNC13D;VAMP2;VAMP7;VAMP8;VWF	O14672;A0A087WY71;P04114;P02649;A0A0C4DGX8;P27449;F5GYQ1;P38606;P61769;P51572;A0A2U3TZL5;A0A087WU13;A0A087WVQ6;A0A7I2V2F3;Q9UJU6;Q8TEH3;P50570;A0A3B3ISF9;A0A0A0MRJ7;A0A140T913;A0A1W2PS24;P01891;P05534;P13746;P16188;P18462;P30456;P01889;P10319;P30460;P30485;P30486;P30488;P30490;Q31612;A0A140T9M0;A2AEA2;A0A0G2JH46;P01911;Q9TQE0;P30511;A0A0G2JPQ3;P11142;A0A7I2V2X6;Q12907;O75340;P51153;P61106;H3BN55;…
GO:0042827	platelet dense granule	21	12	1.19	2e-10	1.04545e-09	APOH;CD63;CLEC3B;ECM1;ITIH3;ITIH4;LAMP2;LGALS3BP;RAB27B;SELENOP;SELP;SERPINA4	P02749;F8VNT9;E9PHK0;Q16610;A0A087WW43;Q14624;P13473;Q08380;O00194;A0A182DWH7;P16109;P29622
GO:0055038	recycling endosome membrane	108	26	6.14	2.4e-10	1.24324e-09	ARF6;B2M;CMTM6;EHD1;EHD3;EHD4;HLA-A;HLA-B;HLA-C;HLA-F;HLA-G;PACSIN2;PDIA3;RAB10;RAB11B;RAB13;RAB14;RAB35;RAB8A;RAB8B;RAC1;RAP2A;RAP2B;SCAMP2;TFRC;VAMP8	P62330;P61769;Q9NX76;A0A024R571;Q9NZN3;Q9H223;A0A140T913;A0A1W2PS24;P01891;P05534;P13746;P16188;P18462;P30456;P01889;P10319;P30460;P30485;P30486;P30488;P30490;Q31612;A0A140T9M0;A2AEA2;P30511;A0A0G2JPQ3;A0A0U1RR22;P30101;P61026;Q15907;P51153;P61106;F5H157;P61006;Q92930;P63000;P10114;P61225;H3BN93;P02786;Q9BV40
GO:0031253	cell projection membrane	355	52	20.19	3.2e-10	1.64286e-09	ACE;AQP1;ARF6;ARHGAP45;ARPC2;B4GALT1;CA4;CD36;CD44;CFL1;CIB1;CORO1C;CYBRD1;DIAPH1;DMTN;DNM2;DPP4;EEF1A1;EHD1;EHD3;EZR;FGR;GNA13;GPI;HLA-G;HSP90AA1;ITGA5;ITGB1;ITGB3;LCP1;MAPRE1;MSN;MYO1C;NCKAP1;PACSIN2;PLEK;PODXL;PTPRJ;RAB35;RAB8A;RAC1;RASGRP2;RHOA;SEPTIN2;SH3BGRL3;SNAP29;SPTBN1;SRC;STX4;TLN1;TPM1;VASP	A0A0A0MSN4;A0A494C115;P62330;F5H1R4;O15144;P15291;P22748;E7EU05;H0Y2P0;P23528;Q99828;Q9ULV4;Q53TN4;A0A0G2JH68;Q08495;P50570;A0A7I2V2R5;A0A087WVQ9;A0A024R571;Q9NZN3;E7EQR4;P09769;Q14344;A0A2U3TZU2;A0A0G2JPQ3;P07900;P08648;A0A7I2V2F9;P05106;P13796;Q15691;P26038;F5H6E2;Q9Y2A7;A0A0U1RR22;P08567;O00592;Q12913;F5H157;P61006;P63000;Q7LDG7;P61586;B5MCX3;Q5T123;O95721;A0A087WUZ3;P12931;Q12846;Q9Y490;H7BYY…
GO:0030017	sarcomere	215	37	12.23	1.4e-09	7.12389e-09	ACTC1;ACTN1;ACTN2;ACTN4;ALDOA;ANK1;ANK2;ATP2B4;CAB39;CALM2;CAPZB;CASQ1;CORO1C;CSRP1;ENO1;FKBP1A;FLNA;FLNB;FLNC;HSPB1;ILK;JUP;MYL1;PARVB;PDLIM1;PDLIM5;PDLIM7;PSMA6;SLC2A1;SLC4A1;SPTBN1;SRI;TPM1;TPM2;TPM3;TPM4;TTN	P68032;P12814;P35609;O43707;P04075;P16157;A0A0U1RQN6;P23634;Q9Y376;E7EMB3;B1AK88;P31415;Q9ULV4;P21291;P06733;P62942;P21333;A0A804HL72;Q14315;P04792;A0A0A0MTH3;P14923;P05976;Q9HBI1;O00151;Q96HC4;D6RAN1;G3V295;P11166;P02730;A0A087WUZ3;C9J0K6;H7BYY1;A7XZE4;P07951;P06753;P67936;A0A0A0MTS7
GO:0030016	myofibril	235	39	13.36	1.5e-09	7.56579e-09	ACTC1;ACTN1;ACTN2;ACTN4;ALDOA;ANK1;ANK2;ATP2B4;CAB39;CALM2;CAPZB;CASQ1;CORO1C;CSRP1;ENO1;FKBP1A;FLNA;FLNB;FLNC;HSPB1;ILK;JUP;MYL1;PARVB;PDLIM1;PDLIM5;PDLIM7;PSMA6;SLC2A1;SLC4A1;SPTBN1;SRI;TPM1;TPM2;TPM3;TPM4;TTN;TWF2;VCL	P68032;P12814;P35609;O43707;P04075;P16157;A0A0U1RQN6;P23634;Q9Y376;E7EMB3;B1AK88;P31415;Q9ULV4;P21291;P06733;P62942;P21333;A0A804HL72;Q14315;P04792;A0A0A0MTH3;P14923;P05976;Q9HBI1;O00151;Q96HC4;D6RAN1;G3V295;P11166;P02730;A0A087WUZ3;C9J0K6;H7BYY1;A7XZE4;P07951;P06753;P67936;A0A0A0MTS7;Q6IBS0;P18206
GO:0032587	ruffle membrane	102	24	5.8	1.9e-09	9.5e-09	ARHGAP45;CFL1;CIB1;CORO1C;DIAPH1;DNM2;EEF1A1;EZR;FGR;ITGA5;ITGB1;ITGB3;LCP1;MYO1C;PACSIN2;PLEK;PTPRJ;RAC1;RASGRP2;RHOA;SH3BGRL3;SRC;TLN1;TPM1	F5H1R4;P23528;Q99828;Q9ULV4;A0A0G2JH68;P50570;A0A087WVQ9;E7EQR4;P09769;P08648;A0A7I2V2F9;P05106;P13796;F5H6E2;A0A0U1RR22;P08567;Q12913;P63000;Q7LDG7;P61586;Q5T123;P12931;Q9Y490;H7BYY1
GO:0019897	extrinsic component of plasma membrane	153	30	8.7	2.2e-09	1.09052e-08	AKAP9;ANXA1;AP2M1;CRKL;FCN1;FGR;FYN;GNA13;GNAI1;GNAI2;GNAI3;GNAO1;GNAQ;GNAS;GNAZ;GNB1;GNB2;GNB4;JUP;KRAS;LPA;LYN;PLG;RHOA;S100A6;SRC;STXBP1;SYK;TGM3;YES1	A0A0A0MRF6;P04083;A0A087WY71;P46109;O00602;P09769;P06241;Q14344;P63096;P04899;P08754;P09471;P50148;A0A7I2V5R6;P19086;P62873;P62879;Q9HAV0;P14923;P01116;P08519;P07948;P00747;P61586;P06703;P12931;A0A0D9SG72;P43405;A0A494C0J7;J3QRU1
GO:0098862	cluster of actin-based cell projections	164	31	9.33	3e-09	1.47436e-08	ACE;ACTB;ACTN1;ACTR3;ADCY6;AQP1;B4GALT1;CA4;CAPZA2;CAPZB;CD36;CLIC1;CYBRD1;DNM1L;EZR;FCHSD2;FLII;FLNA;FLNB;GNA13;HSP90AA1;MPP1;MYH14;MYH9;MYL6;MYO1C;PAFAH1B1;PKHD1L1;RGS19;RHOC;TWF2	A0A0A0MSN4;P60709;P12814;P61158;O43306;A0A494C115;P15291;P22748;P47755;B1AK88;E7EU05;O00299;Q53TN4;O00429;E7EQR4;E7ENZ2;Q13045;P21333;A0A804HL72;Q14344;P07900;Q00013;Q7Z406;P35579;B7Z6Z4;F5H6E2;A0A6Q8PFU3;H0YF65;P49795;P08134;Q6IBS0
GO:0055037	recycling endosome	204	35	11.6	4.2e-09	2.04661e-08	ANK2;ARF6;B2M;CMTM6;EHD1;EHD3;EHD4;FCHSD2;HLA-A;HLA-B;HLA-C;HLA-F;HLA-G;ITGB1;LTF;PACSIN2;PDIA3;RAB10;RAB11B;RAB13;RAB14;RAB35;RAB8A;RAB8B;RAC1;RAN;RAP2A;RAP2B;SCAMP2;STX7;TF;TFRC;TPP1;UNC13D;VAMP8	A0A0U1RQN6;P62330;P61769;Q9NX76;A0A024R571;Q9NZN3;Q9H223;E7ENZ2;A0A140T913;A0A1W2PS24;P01891;P05534;P13746;P16188;P18462;P30456;P01889;P10319;P30460;P30485;P30486;P30488;P30490;Q31612;A0A140T9M0;A2AEA2;P30511;A0A0G2JPQ3;A0A7I2V2F9;E7EQB2;A0A0U1RR22;P30101;P61026;Q15907;P51153;P61106;F5H157;P61006;Q92930;P63000;B5MDF5;P10114;P61225;H3BN93;O15400;P02787;P02786;A0A2R8Y7U1;Q70J99;Q9BV40
GO:0043292	contractile fiber	244	39	13.87	4.5e-09	2.17437e-08	ACTC1;ACTN1;ACTN2;ACTN4;ALDOA;ANK1;ANK2;ATP2B4;CAB39;CALM2;CAPZB;CASQ1;CORO1C;CSRP1;ENO1;FKBP1A;FLNA;FLNB;FLNC;HSPB1;ILK;JUP;MYL1;PARVB;PDLIM1;PDLIM5;PDLIM7;PSMA6;SLC2A1;SLC4A1;SPTBN1;SRI;TPM1;TPM2;TPM3;TPM4;TTN;TWF2;VCL	P68032;P12814;P35609;O43707;P04075;P16157;A0A0U1RQN6;P23634;Q9Y376;E7EMB3;B1AK88;P31415;Q9ULV4;P21291;P06733;P62942;P21333;A0A804HL72;Q14315;P04792;A0A0A0MTH3;P14923;P05976;Q9HBI1;O00151;Q96HC4;D6RAN1;G3V295;P11166;P02730;A0A087WUZ3;C9J0K6;H7BYY1;A7XZE4;P07951;P06753;P67936;A0A0A0MTS7;Q6IBS0;P18206
GO:0005912	adherens junction	186	33	10.58	4.9e-09	2.34792e-08	ACTB;ADAM10;ADD1;ANXA1;ANXA2;DSP;ESAM;EZR;FLOT1;FLOT2;JUP;LRRC7;LYN;MSN;MYH9;NECTIN2;PARK7;PDLIM1;PDLIM5;PDLIM7;PKP1;POF1B;PPP1CA;RAB10;RDX;S100A11;SDCBP;SNAP23;TJP2;TLN1;TSPAN33;VCL;ZYX	P60709;O14672;A0A804HL01;P04083;H0YMW4;P15924;Q96AP7;E7EQR4;O75955;E7EMK3;P14923;A0A075B6E9;P07948;P26038;P35579;Q92692;Q99497;O00151;Q96HC4;D6RAN1;Q13835;Q8WVV4;P62136;P61026;A0A2R8Y5S7;P31949;G5EA09;H3BM38;A0A1B0GTW1;Q9Y490;Q86UF1;P18206;H0Y2Y8
GO:0005903	brush border	107	24	6.08	5.4e-09	2.56612e-08	ACE;ACTB;ACTN1;ACTR3;AQP1;B4GALT1;CA4;CAPZA2;CAPZB;CD36;CLIC1;CYBRD1;DNM1L;EZR;FLII;FLNA;FLNB;GNA13;HSP90AA1;MYH14;MYH9;MYL6;MYO1C;RGS19	A0A0A0MSN4;P60709;P12814;P61158;A0A494C115;P15291;P22748;P47755;B1AK88;E7EU05;O00299;Q53TN4;O00429;E7EQR4;Q13045;P21333;A0A804HL72;Q14344;P07900;Q7Z406;P35579;B7Z6Z4;F5H6E2;P49795
GO:0045095	keratin filament	100	23	5.69	6.7e-09	3.15779e-08	CASP14;KRT1;KRT10;KRT13;KRT14;KRT16;KRT17;KRT2;KRT25;KRT3;KRT4;KRT5;KRT6A;KRT6B;KRT6C;KRT73;KRT76;KRT77;KRT78;KRT80;KRT84;KRT86;KRT9	P31944;P04264;A0A1B0GVI3;P13646;P02533;P08779;Q04695;P35908;Q7Z3Z0;P12035;P19013;P13647;P02538;P04259;P48668;Q86Y46;Q01546;Q7Z794;Q8N1N4;Q6KB66;Q9NSB2;O43790;P35527
GO:0098858	actin-based cell projection	228	37	12.96	7.3e-09	3.4126e-08	ABI1;ACTC1;ACTN2;ADCY6;ANGPT1;ARF6;ATP6V1A;B4GALT1;CD44;CDC42;CIB1;CLIC4;CNP;CYFIP1;EZR;FCHSD2;HLA-G;ICAM2;IQGAP2;ITGB1;ITGB3;JAM3;LCP1;MPP1;MSN;MYO1C;MYO1G;PAFAH1B1;PKHD1L1;PODXL;RDX;RHOC;SPN;SRC;TGFB1;TWF2;VASP	A0A0A0MRT6;P68032;P35609;O43306;Q15389;P62330;P38606;P15291;H0Y2P0;P60953;Q99828;Q9Y696;P09543;Q7L576;E7EQR4;E7ENZ2;A0A0G2JPQ3;J3QRT5;Q13576;A0A7I2V2F9;P05106;Q9BX67;P13796;Q00013;P26038;F5H6E2;B0I1T2;A0A6Q8PFU3;H0YF65;O00592;A0A2R8Y5S7;P08134;P16150;P12931;A0A499FJK2;Q6IBS0;P50552
GO:0045178	basal part of cell	291	43	16.55	8.4e-09	3.89516e-08	ACE;ANK1;ANK2;ANXA1;ANXA2;AQP1;ATP1A1;ATP1B3;ATP2B4;B4GALT1;BSG;C5AR1;CA4;CD34;CD38;CD44;CD81;DSP;EPB41;ERBIN;EZR;FLOT1;FLOT2;HSP90AA1;ITGA2;KRT14;MSN;MYO1C;SLC14A1;SLC16A3;SLC1A5;SLC29A1;SLC2A1;SLC3A2;SLC43A3;SLC4A1;SLC7A1;SLC9A1;STX4;STXBP3;TF;TFRC;WASF2	A0A0A0MSN4;P16157;A0A0U1RQN6;P04083;H0YMW4;A0A494C115;P05023;P54709;P23634;P15291;A0A7P0TA85;P21730;P22748;P28906;H0Y950;H0Y2P0;A6NMH8;P15924;A0A2R8Y7Y3;B4DIP2;E7EQR4;O75955;E7EMK3;P07900;P17301;P02533;P26038;F5H6E2;B4DFJ8;J3KTM6;Q15758;Q99808;P11166;A0A7P0T8F1;E9PS74;P02730;P30825;P19634;Q12846;O00186;P02787;P02786;Q9Y6W5
GO:0009925	basal plasma membrane	272	41	15.47	1e-08	4.6e-08	ACE;ANK1;ANK2;ANXA1;ANXA2;AQP1;ATP1A1;ATP1B3;ATP2B4;B4GALT1;BSG;C5AR1;CA4;CD34;CD38;CD44;CD81;DSP;EPB41;ERBIN;EZR;FLOT1;FLOT2;HSP90AA1;MSN;MYO1C;SLC14A1;SLC16A3;SLC1A5;SLC29A1;SLC2A1;SLC3A2;SLC43A3;SLC4A1;SLC7A1;SLC9A1;STX4;STXBP3;TF;TFRC;WASF2	A0A0A0MSN4;P16157;A0A0U1RQN6;P04083;H0YMW4;A0A494C115;P05023;P54709;P23634;P15291;A0A7P0TA85;P21730;P22748;P28906;H0Y950;H0Y2P0;A6NMH8;P15924;A0A2R8Y7Y3;B4DIP2;E7EQR4;O75955;E7EMK3;P07900;P26038;F5H6E2;B4DFJ8;J3KTM6;Q15758;Q99808;P11166;A0A7P0T8F1;E9PS74;P02730;P30825;P19634;Q12846;O00186;P02787;P02786;Q9Y6W5
GO:0031256	leading edge membrane	182	32	10.35	1.1e-08	5.01984e-08	ARHGAP45;CD44;CDC42;CFL1;CIB1;CORO1C;DIAPH1;DNM2;DPP4;EEF1A1;EZR;FGR;ITGA5;ITGB1;ITGB3;LCP1;MYO1C;MYO1G;NCKAP1;PACSIN2;PLEK;PTPRJ;RAC1;RASGRP2;RHOA;SH3BGRL3;SPTBN1;SRC;STX4;TLN1;TPM1;VASP	F5H1R4;H0Y2P0;P60953;P23528;Q99828;Q9ULV4;A0A0G2JH68;P50570;A0A7I2V2R5;A0A087WVQ9;E7EQR4;P09769;P08648;A0A7I2V2F9;P05106;P13796;F5H6E2;B0I1T2;Q9Y2A7;A0A0U1RR22;P08567;Q12913;P63000;Q7LDG7;P61586;Q5T123;A0A087WUZ3;P12931;Q12846;Q9Y490;H7BYY1;P50552
GO:0034366	spherical high-density lipoprotein particle	8	7	0.45	1.4e-08	6.33858e-08	APOA1;APOA2;APOC3;APOM;CLU;HPR;PON1	P02647;P02652;B0YIW2;O95445;P10909;P00739;P27169
GO:0005832	chaperonin-containing T-complex	11	8	0.63	1.5e-08	6.73828e-08	CCT2;CCT3;CCT4;CCT5;CCT6A;CCT7;CCT8;TCP1	F5GWF6;B4DUR8;P50991;B7ZAR1;P40227;Q99832;P50990;P17987
GO:0005769	early endosome	432	55	24.56	1.7e-08	7.57752e-08	ABCB6;ANK2;ANXA1;ANXA2;APOA1;APOA2;APOA4;APOA5;APOB;APOC3;APOE;ARF6;ATP6V0D1;B2M;CMTM6;CORO1A;CXCR4;DBNL;EHD1;EHD3;EHD4;FLOT1;HLA-A;HLA-B;HLA-C;HLA-DRA;HLA-F;HLA-G;HSPD1;LTF;MAPK1;NCSTN;NOX1;PACSIN2;PRDX3;PTP4A1;PTP4A2;RAB14;RAB1A;RAB21;RAB32;RAB5B;RAB5C;RABEP2;RAP1A;SERPINB1;SNX12;SNX3;STX7;TF;TFRC;TMEM30A;TSG101;VAMP8;WASF2	Q9NP58;A0A0U1RQN6;P04083;H0YMW4;P02647;P02652;P06727;A0A669KB69;P04114;B0YIW2;P02649;P62330;F5GYQ1;P61769;Q9NX76;P31146;P61073;Q9UJU6;A0A024R571;Q9NZN3;Q9H223;O75955;A0A140T913;A0A1W2PS24;P01891;P05534;P13746;P16188;P18462;P30456;P01889;P10319;P30460;P30485;P30486;P30488;P30490;Q31612;A0A140T9M0;A2AEA2;A0A0G2JH46;P30511;A0A0G2JPQ3;A0A7I2V2X6;E7EQB2;P28482;H0Y3Z4;Q9Y5S8;A0A0U1RR22;P30048;A0A0D9SGK…
GO:0031234	extrinsic component of cytoplasmic side of plasma membrane	89	21	5.06	1.9e-08	8.33969e-08	FGR;FYN;GNA13;GNAI1;GNAI2;GNAI3;GNAO1;GNAQ;GNAS;GNAZ;GNB1;GNB2;GNB4;KRAS;LYN;RHOA;S100A6;SRC;SYK;TGM3;YES1	P09769;P06241;Q14344;P63096;P04899;P08754;P09471;P50148;A0A7I2V5R6;P19086;P62873;P62879;Q9HAV0;P01116;P07948;P61586;P06703;P12931;P43405;A0A494C0J7;J3QRU1
GO:0030136	clathrin-coated vesicle	216	35	12.28	1.9e-08	8.33969e-08	ADAM10;AP2M1;APOB;APOE;ATP6AP1;ATP6V0C;ATP6V0D1;ATP6V1A;BCAP31;CD9;CLTC;DBNL;DENND1A;DNM2;ECE1;HLA-DRA;HLA-DRB1;HSPA8;RAB13;RAB14;RAB27A;RAB27B;RAB35;RAB8A;RAB8B;RGS19;SNX3;TF;TFRC;TMED9;UNC13D;VAMP2;VAMP7;VAMP8;VWF	O14672;A0A087WY71;P04114;P02649;A0A0C4DGX8;P27449;F5GYQ1;P38606;P51572;A0A087WU13;A0A087WVQ6;Q9UJU6;Q8TEH3;P50570;A0A3B3ISF9;A0A0G2JH46;P01911;Q9TQE0;P11142;P51153;P61106;H3BN55;O00194;F5H157;P61006;Q92930;P49795;O60493;P02787;P02786;Q9BVK6;Q70J99;F8WCA0;P51809;Q9BV40;P04275
GO:0098978	glutamatergic synapse	411	53	23.37	2e-08	8.71212e-08	ACTB;ACTBL2;ACTC1;ACTN1;ADAM10;AKAP9;AP2M1;APOE;ARF6;ARPC2;ATP2B4;CANX;CDC42;CORO1A;DBNL;DNM2;DYNLL2;ERBIN;FLOT1;FLOT2;HSPA8;ITGA5;ITGB1;ITGB3;LYN;MAPK14;NAPA;P2RX1;PACSIN2;PAFAH1B1;PFN1;PHB2;PLXNA4;PPP1CA;PPP1CC;PRKACA;PRKAR1A;PRKAR2B;RAB8A;RAC1;RAP1A;RAP1B;RHOA;RTN4;SLITRK4;SPTB;SPTBN1;SRC;STX4;STXBP1;VCP;YWHAH;YWHAZ	P60709;Q562R1;P68032;P12814;O14672;A0A0A0MRF6;A0A087WY71;P02649;P62330;O15144;P23634;A0A7P0T937;P60953;P31146;Q9UJU6;P50570;Q96FJ2;B4DIP2;O75955;E7EMK3;P11142;P08648;A0A7I2V2F9;P05106;P07948;B4E0K5;P54920;P51575;A0A0U1RR22;A0A6Q8PFU3;P07737;F5GY37;Q9HCM2;P62136;F8VYE8;P17612;P10644;P31323;P61006;P63000;P62834;P61224;P61586;Q9NQC3;Q8IW52;P11277;A0A087WUZ3;P12931;Q12846;A0A0D9SG72;A0A7P0TAW3;Q04917…
GO:0098797	plasma membrane protein complex	719	78	40.88	2.8e-08	1.21053e-07	ABCB6;AKAP9;ANXA2;AP2M1;ATP1A1;ATP1B3;ATP6V0D1;B2M;C5;C6;C7;C8A;C8B;C8G;C9;CALCRL;CALM2;CASP3;CLTC;CORO1C;CYBA;CYBB;EMILIN1;FCER1G;FCGR3A;FKBP1A;FLNA;FLOT1;FLOT2;GNA13;GNAI1;GNAI2;GNAI3;GNAO1;GNAQ;GNAS;GNAZ;GNB1;GNB2;GNB4;GP1BA;GP1BB;GP5;GP9;GRB2;HLA-A;HLA-B;HLA-C;HLA-DRA;HLA-DRB1;HLA-F;HLA-G;HSPA2;ITGA2;ITGA2B;ITGA5;ITGA6;ITGAL;ITGAM;ITGB1;ITGB2;ITGB3;ITGB5;JUP;LYN;NCSTN;NOX1;PDE4D;PTPN6;RAC1;RA…	Q9NP58;A0A0A0MRF6;H0YMW4;A0A087WY71;P05023;P54709;F5GYQ1;P61769;P01031;P13671;P10643;P07357;F5GY80;P07360;P02748;Q16602;E7EMB3;A8MVM1;A0A087WVQ6;Q9ULV4;P13498;P04839;Q9Y6C2;P30273;H0Y755;P62942;P21333;O75955;E7EMK3;Q14344;P63096;P04899;P08754;P09471;P50148;A0A7I2V5R6;P19086;P62873;P62879;Q9HAV0;A0A0C4DGZ8;P13224;P40197;P14770;P62993;A0A140T913;A0A1W2PS24;P01891;P05534;P13746;P16188;P18462;P30456;…
GO:0005839	proteasome core complex	20	10	1.14	3.7e-08	1.58769e-07	PSMA2;PSMA3;PSMA4;PSMA5;PSMA6;PSMA7;PSMB1;PSMB2;PSMB3;PSMB6	A0A024RA52;P25788;H0YL69;P28066;G3V295;O14818;P20618;P49721;A0A087WUL2;P28072
GO:0042627	chylomicron	12	8	0.68	4.3e-08	1.83148e-07	APOA2;APOA4;APOA5;APOB;APOC1;APOC3;APOE;APOH	P02652;P06727;A0A669KB69;P04114;K7ERI9;B0YIW2;P02649;P02749
GO:0030496	midbody	203	33	11.54	4.5e-08	1.90257e-07	ANXA11;ANXA2;ARF6;ARL8B;CDC42;CDK1;CHMP4C;CHMP6;CLIC4;DNM2;GDI1;GNAI1;GNAI2;GNAI3;HSP90B1;HSPA5;IST1;KIF20B;PDCD6IP;PPP1CC;RAB8A;RALA;RALB;RAN;RAP2A;RDX;RHOA;SEPTIN2;SEPTIN6;SEPTIN7;SLC2A1;TSG101;VPS4B	P50995;H0YMW4;P62330;Q9NVJ2;P60953;A0A024QZP7;Q96CF2;I3L3E4;Q9Y696;P50570;P31150;P63096;P04899;P08754;A0A7P0TAE1;P11021;H3BMU1;Q96Q89;Q8WUM4;F8VYE8;P61006;P11233;P11234;B5MDF5;P10114;A0A2R8Y5S7;P61586;B5MCX3;B1AMS2;E7EPK1;P11166;F5H442;O75351
GO:0002102	podosome	31	12	1.76	5.5e-08	2.29167e-07	BIN2;CTTN;DBNL;FERMT3;GSN;LCP1;PTPN12;RHOU;SRC;TPM4;VCL;WDR1	Q9UBW5;Q14247;Q9UJU6;Q86UX7;P06396;P13796;Q05209;Q7L0Q8;P12931;P67936;P18206;O75083
GO:0008305	integrin complex	31	12	1.76	5.5e-08	2.29167e-07	EMILIN1;ITGA2;ITGA2B;ITGA5;ITGA6;ITGAL;ITGAM;ITGB1;ITGB2;ITGB3;ITGB5;LYN	Q9Y6C2;P17301;P08514;P08648;P23229;P20701;P11215;A0A7I2V2F9;A0A494C0X7;P05106;H7C580;P07948
GO:0001772	immunological synapse	44	14	2.5	7.8e-08	3.22662e-07	ARHGDIA;CD53;CD81;CORO1A;DUSP3;EZR;HLA-DRA;HLA-DRB1;LGALS3;MYH9;PDCD6IP;PRKAR1A;PTPRJ;STX7	J3KRE2;P19397;A6NMH8;P31146;P51452;E7EQR4;A0A0G2JH46;P01911;Q9TQE0;P17931;P35579;Q8WUM4;P10644;Q12913;O15400
GO:0005882	intermediate filament	219	34	12.45	9e-08	3.69643e-07	CASP14;DSP;HLA-DRB1;JUP;KRT1;KRT10;KRT13;KRT14;KRT15;KRT16;KRT17;KRT2;KRT24;KRT25;KRT3;KRT31;KRT33B;KRT34;KRT37;KRT4;KRT5;KRT6A;KRT6B;KRT6C;KRT73;KRT76;KRT77;KRT78;KRT80;KRT84;KRT86;KRT9;LMNA;PKP1	P31944;P15924;P01911;Q9TQE0;P14923;P04264;A0A1B0GVI3;P13646;P02533;P19012;P08779;Q04695;P35908;Q2M2I5;Q7Z3Z0;P12035;Q15323;Q14525;A0A140TA69;O76014;P19013;P13647;P02538;P04259;P48668;Q86Y46;Q01546;Q7Z794;Q8N1N4;Q6KB66;Q9NSB2;O43790;P35527;A0A6Q8PF59;Q13835
GO:0016323	basolateral plasma membrane	241	36	13.7	1e-07	4.07801e-07	ANK1;ANK2;ANXA1;ANXA2;AQP1;ATP1A1;ATP1B3;ATP2B4;B4GALT1;BSG;C5AR1;CA4;CD38;CD44;CD81;DSP;EPB41;ERBIN;EZR;FLOT1;FLOT2;HSP90AA1;MSN;SLC14A1;SLC16A3;SLC29A1;SLC2A1;SLC3A2;SLC43A3;SLC4A1;SLC7A1;SLC9A1;STX4;STXBP3;TFRC;WASF2	P16157;A0A0U1RQN6;P04083;H0YMW4;A0A494C115;P05023;P54709;P23634;P15291;A0A7P0TA85;P21730;P22748;H0Y950;H0Y2P0;A6NMH8;P15924;A0A2R8Y7Y3;B4DIP2;E7EQR4;O75955;E7EMK3;P07900;P26038;B4DFJ8;J3KTM6;Q99808;P11166;A0A7P0T8F1;E9PS74;P02730;P30825;P19634;Q12846;O00186;P02786;Q9Y6W5
GO:0001931	uropod	13	8	0.74	1.1e-07	4.42308e-07	BST1;EZR;FLOT1;FLOT2;ICAM2;MSN;MYH9;SPN	A6NC48;E7EQR4;O75955;E7EMK3;J3QRT5;P26038;P35579;P16150
GO:0030057	desmosome	27	11	1.54	1.1e-07	4.42308e-07	B4GALT1;CDSN;DSC1;DSC3;DSG1;DSP;JAM3;JUP;PKP1;POF1B;UBA1	P15291;G8JLG2;Q08554;Q14574;Q02413;P15924;Q9BX67;P14923;Q13835;Q8WVV4;P22314
GO:0005783	endoplasmic reticulum	2055	171	116.85	1.4e-07	5.59028e-07	ABCB6;ABI1;ADAM10;AHSG;ALB;ALOX5AP;AMBP;ANK1;ANTXR2;ANXA7;APOA1;APOA2;APOA4;APOA5;APOB;APOC1;APOD;APOE;APOL1;ARL6IP5;ASS1;ATP1A1;ATP2A1;ATP2A2;ATP2A3;ATP6AP1;B2M;BCAP31;BSG;C3;C4A;CA4;CALCRL;CALR;CANX;CASQ1;CAT;CD59;CDC42;CDK1;CFP;CIB1;CLU;COL6A1;COL6A2;COL6A3;CP;CTSC;CTTN;CYB5R3;CYBA;CYBB;DDOST;DNAJA1;DNM1L;EEF1G;EHD4;EIF5A;ERN1;ERP44;ESD;ESYT1;F10;F12;F2;F5;F9;FGA;FGB;FGG;FKBP1A;FN1;FYN;GABARAP…	Q9NP58;A0A0A0MRT6;O14672;C9JV77;P02768;A0A087WW23;P02760;P16157;A0A0C4DG84;P20073;P02647;P02652;P06727;A0A669KB69;P04114;K7ERI9;C9JF17;P02649;O14791;O75915;P00966;P05023;O14983;P16615;Q93084;A0A0C4DGX8;P61769;P51572;A0A7P0TA85;P01024;P0C0L4;P22748;Q16602;K7EL50;A0A7P0T937;P31415;P04040;A0A2U3TZL5;P60953;A0A024QZP7;E9PAQ1;Q99828;P10909;P12109;P12110;P12111;P00450;A0A7I2V2F3;Q14247;P00387;P13498;P0…
GO:0042383	sarcolemma	136	25	7.73	1.7e-07	6.74138e-07	ACP1;ALOX12;ANK2;ANXA1;ANXA2;AQP1;ATP1A1;ATP2B4;BSG;CASQ1;CIB1;COL6A1;COL6A2;COL6A3;CORO1C;FLNC;FLOT1;ITGB1;LAMP1;NCSTN;RDX;SLC2A1;SLC9A1;SRI;VCL	P24666;P18054;A0A0U1RQN6;P04083;H0YMW4;A0A494C115;P05023;P23634;A0A7P0TA85;P31415;Q99828;P12109;P12110;P12111;Q9ULV4;Q14315;O75955;A0A7I2V2F9;P11279;H0Y3Z4;A0A2R8Y5S7;P11166;P19634;C9J0K6;P18206
GO:0071735	IgG immunoglobulin complex	10	7	0.57	1.9e-07	7.43197e-07	IGHA1;IGHG2;IGHG3;IGHG4;IGKC;IGLC3;IGLC7	A0A286YEY1;A0A286YEY4;A0A286YES1;A0A286YFJ8;P01834;P0DOY3;A0A5H1ZRQ7
GO:0071745	IgA immunoglobulin complex	10	7	0.57	1.9e-07	7.43197e-07	IGHA1;IGKC;IGKV3-20;IGLC3;IGLC7;JCHAIN;PIGR	A0A286YEY1;P01834;P01619;P0DOY3;A0A5H1ZRQ7;D6RD17;P01833
GO:0031089	platelet dense granule lumen	14	8	0.8	2.4e-07	9.26174e-07	APOH;CLEC3B;ECM1;ITIH3;ITIH4;LGALS3BP;SELENOP;SERPINA4	P02749;E9PHK0;Q16610;A0A087WW43;Q14624;Q08380;A0A182DWH7;P29622
GO:0031254	cell trailing edge	14	8	0.8	2.4e-07	9.26174e-07	BST1;EZR;FLOT1;FLOT2;ICAM2;MSN;MYH9;SPN	A6NC48;E7EQR4;O75955;E7EMK3;J3QRT5;P26038;P35579;P16150
GO:0019898	extrinsic component of membrane	273	38	15.52	3e-07	1.15e-06	AKAP9;ANXA1;AP2M1;ATP6V1A;CRKL;EZR;FCN1;FGR;FKBP1A;FYN;GNA13;GNAI1;GNAI2;GNAI3;GNAO1;GNAQ;GNAS;GNAZ;GNB1;GNB2;GNB4;JUP;KALRN;KRAS;LPA;LYN;MGLL;PACSIN2;PLG;RHOA;S100A6;SLA2;SRC;STXBP1;SYK;TGM3;UBB;YES1	A0A0A0MRF6;P04083;A0A087WY71;P38606;P46109;E7EQR4;O00602;P09769;P62942;P06241;Q14344;P63096;P04899;P08754;P09471;P50148;A0A7I2V5R6;P19086;P62873;P62879;Q9HAV0;P14923;A0A804HI83;P01116;P08519;P07948;A0A0C4DFN3;A0A0U1RR22;P00747;P61586;P06703;Q9H6Q3;P12931;A0A0D9SG72;P43405;A0A494C0J7;B4DV12;J3QRU1
GO:0098636	protein complex involved in cell adhesion	57	15	3.24	4.4e-07	1.6755e-06	EMILIN1;ITGA2;ITGA2B;ITGA5;ITGA6;ITGAL;ITGAM;ITGB1;ITGB2;ITGB3;ITGB5;JAM3;LYN;MMRN1;VTN	Q9Y6C2;P17301;P08514;P08648;P23229;P20701;P11215;A0A7I2V2F9;A0A494C0X7;P05106;H7C580;Q9BX67;P07948;Q13201;P04004
GO:0045111	intermediate filament cytoskeleton	256	36	14.56	4.7e-07	1.77796e-06	CASP14;CCT8;DSP;HLA-DRB1;JUP;KRT1;KRT10;KRT13;KRT14;KRT15;KRT16;KRT17;KRT2;KRT24;KRT25;KRT3;KRT31;KRT33B;KRT34;KRT37;KRT4;KRT5;KRT6A;KRT6B;KRT6C;KRT73;KRT76;KRT77;KRT78;KRT80;KRT84;KRT86;KRT9;LMNA;PKP1;S100A8	P31944;P50990;P15924;P01911;Q9TQE0;P14923;P04264;A0A1B0GVI3;P13646;P02533;P19012;P08779;Q04695;P35908;Q2M2I5;Q7Z3Z0;P12035;Q15323;Q14525;A0A140TA69;O76014;P19013;P13647;P02538;P04259;P48668;Q86Y46;Q01546;Q7Z794;Q8N1N4;Q6KB66;Q9NSB2;O43790;P35527;A0A6Q8PF59;Q13835;P05109
GO:0030175	filopodium	108	21	6.14	6.3e-07	2.36765e-06	ABI1;ACTC1;ACTN2;ARF6;B4GALT1;CDC42;CIB1;CYFIP1;EZR;HLA-G;IQGAP2;ITGB1;ITGB3;LCP1;MSN;MYO1G;PODXL;RDX;SRC;TWF2;VASP	A0A0A0MRT6;P68032;P35609;P62330;P15291;P60953;Q99828;Q7L576;E7EQR4;A0A0G2JPQ3;Q13576;A0A7I2V2F9;P05106;P13796;P26038;B0I1T2;O00592;A0A2R8Y5S7;P12931;Q6IBS0;P50552
GO:0005577	fibrinogen complex	8	6	0.45	8.5e-07	3.13301e-06	FGA;FGB;FGG;FN1;SERPINF2;THBS1	P02671;P02675;C9JC84;P02751;P08697;P07996
GO:0019773	proteasome core complex, alpha-subunit complex	8	6	0.45	8.5e-07	3.13301e-06	PSMA2;PSMA3;PSMA4;PSMA5;PSMA6;PSMA7	A0A024RA52;P25788;H0YL69;P28066;G3V295;O14818
GO:0071753	IgM immunoglobulin complex	8	6	0.45	8.5e-07	3.13301e-06	IGHM;IGKC;IGKV3-20;IGLC3;IGLC7;JCHAIN	P01871;P01834;P01619;P0DOY3;A0A5H1ZRQ7;D6RD17
GO:1905369	endopeptidase complex	85	18	4.83	1.1e-06	4.02866e-06	CAPN1;CAPNS1;CFH;FCN1;FCN2;FCN3;HSPB1;PSMA2;PSMA3;PSMA4;PSMA5;PSMA6;PSMA7;PSMB1;PSMB2;PSMB3;PSMB6;VCP	P07384;A0A075B7C0;P08603;O00602;Q15485;O75636;P04792;A0A024RA52;P25788;H0YL69;P28066;G3V295;O14818;P20618;P49721;A0A087WUL2;P28072;A0A7P0TAW3
GO:0031209	SCAR complex	12	7	0.68	1.2e-06	4.36709e-06	ABI1;BRK1;CYFIP1;CYFIP2;NCKAP1;NCKAP1L;WASF2	A0A0A0MRT6;Q8WUW1;Q7L576;E7EVJ5;Q9Y2A7;P55160;Q9Y6W5
GO:0031674	I band	142	24	8.07	1.5e-06	5.42453e-06	ACTC1;ACTN1;ACTN2;ACTN4;ALDOA;ANK2;ATP2B4;CAB39;CASQ1;CSRP1;FKBP1A;FLNA;FLNB;FLNC;HSPB1;JUP;PARVB;PDLIM1;PDLIM5;PDLIM7;SLC2A1;SLC4A1;SRI;TTN	P68032;P12814;P35609;O43707;P04075;A0A0U1RQN6;P23634;Q9Y376;P31415;P21291;P62942;P21333;A0A804HL72;Q14315;P04792;P14923;Q9HBI1;O00151;Q96HC4;D6RAN1;P11166;P02730;C9J0K6;A0A0A0MTS7
GO:0031092	platelet alpha granule membrane	17	8	0.97	1.6e-06	5.71429e-06	CD36;CD9;ITGA2B;ITGB3;LY6G6F;PECAM1;SELP;SYTL4	E7EU05;A0A087WU13;P08514;P05106;Q5SQ64;P16284;P16109;Q96C24
GO:0032154	cleavage furrow	55	14	3.13	1.6e-06	5.71429e-06	ARF6;ICAM2;ITGB1;MYH9;MYLK;PPP1CC;RAB21;RALA;RDX;RHOA;RHOC;SEPTIN2;SEPTIN6;SEPTIN7	P62330;J3QRT5;A0A7I2V2F9;P35579;Q15746;F8VYE8;Q9UL25;P11233;A0A2R8Y5S7;P61586;P08134;B5MCX3;B1AMS2;E7EPK1
GO:0044291	cell-cell contact zone	72	16	4.09	2.2e-06	7.76074e-06	ACTN1;ANK2;DSP;FHOD1;FLOT1;FLOT2;ITGB1;JAM3;JUP;NECTIN2;RAP2B;SLC2A1;SLC9A1;TJP2;VCL;YWHAH	P12814;A0A0U1RQN6;P15924;Q9Y613;O75955;E7EMK3;A0A7I2V2F9;Q9BX67;P14923;Q92692;P61225;P11166;P19634;A0A1B0GTW1;P18206;Q04917
GO:0005834	heterotrimeric G-protein complex	35	11	1.99	2.2e-06	7.76074e-06	GNA13;GNAI1;GNAI2;GNAI3;GNAO1;GNAQ;GNAS;GNAZ;GNB1;GNB2;GNB4	Q14344;P63096;P04899;P08754;P09471;P50148;A0A7I2V5R6;P19086;P62873;P62879;Q9HAV0
GO:0005885	Arp2/3 protein complex	9	6	0.51	2.4e-06	8.31325e-06	ACTR2;ACTR3;ARPC1B;ARPC2;ARPC3;ARPC5	P61160;P61158;O15143;O15144;O15145;O15511
GO:0014731	spectrin-associated cytoskeleton	9	6	0.51	2.4e-06	8.31325e-06	ANK1;DMTN;EPB41;SPTA1;SPTB;SPTBN1	P16157;Q08495;A0A2R8Y7Y3;P02549;P11277;A0A087WUZ3
GO:0032059	bleb	9	6	0.51	2.4e-06	8.31325e-06	FHOD1;FMNL1;PANX1;PTPRC;ROCK1;TPM1	Q9Y613;A0A0A0MR62;Q96RD7;P08575;Q13464;H7BYY1
GO:0098553	lumenal side of endoplasmic reticulum membrane	29	10	1.65	2.5e-06	8.60778e-06	BCAP31;CALR;CANX;HLA-A;HLA-B;HLA-C;HLA-DRA;HLA-DRB1;HLA-F;HLA-G	P51572;K7EL50;A0A7P0T937;A0A140T913;A0A1W2PS24;P01891;P05534;P13746;P16188;P18462;P30456;P01889;P10319;P30460;P30485;P30486;P30488;P30490;Q31612;A0A140T9M0;A2AEA2;A0A0G2JH46;P01911;Q9TQE0;P30511;A0A0G2JPQ3
GO:0098793	presynapse	568	60	32.3	2.7e-06	9.24107e-06	ACTB;AP2M1;ARF6;ARL6IP5;ATP2B4;ATP6AP1;ATP6V0C;ATP6V0D1;ATP6V1A;CANX;CYFIP1;DBNL;DENND1A;DNM1L;DNM2;FLOT1;GDI1;HSPA8;ITGA2;LAMP1;NAPA;NCSTN;P2RX1;PARK7;PDLIM5;PHB2;PPP1CA;PPP1CC;PRKCB;RAB11B;RAB13;RAB27B;RAB33B;RAB35;RAB5B;RAB6B;RAB7A;RAB8A;RAB8B;RAP1A;SDCBP;SEPTIN2;SEPTIN4;SEPTIN6;SLC29A1;SLC2A1;SLC6A4;SNAP23;SNAP29;STX11;STX7;STXBP1;STXBP2;STXBP3;SYPL1;TMED9;TRIM9;VAMP2;YWHAG;YWHAH	P60709;A0A087WY71;P62330;O75915;P23634;A0A0C4DGX8;P27449;F5GYQ1;P38606;A0A7P0T937;Q7L576;Q9UJU6;Q8TEH3;O00429;P50570;O75955;P31150;P11142;P17301;P11279;P54920;H0Y3Z4;P51575;Q99497;Q96HC4;F5GY37;P62136;F8VYE8;P05771;Q15907;P51153;O00194;A0A494C0Z5;F5H157;P61020;Q9NRW1;P51149;P61006;Q92930;P62834;G5EA09;B5MCX3;J3KSZ7;B1AMS2;Q99808;P11166;J3KPR9;H3BM38;O95721;O75558;O15400;A0A0D9SG72;Q15833;O00186;A…
GO:0031143	pseudopodium	18	8	1.02	2.8e-06	9.52663e-06	ACTN1;ACTN2;ACTN4;ARRB1;CNP;MAPK1;MSN;VAMP7	P12814;P35609;O43707;P49407;P09543;P28482;P26038;P51809
GO:0098576	lumenal side of membrane	36	11	2.05	3.1e-06	1.04853e-05	BCAP31;CALR;CANX;HLA-A;HLA-B;HLA-C;HLA-DRA;HLA-DRB1;HLA-F;HLA-G;HSPA8	P51572;K7EL50;A0A7P0T937;A0A140T913;A0A1W2PS24;P01891;P05534;P13746;P16188;P18462;P30456;P01889;P10319;P30460;P30485;P30486;P30488;P30490;Q31612;A0A140T9M0;A2AEA2;A0A0G2JH46;P01911;Q9TQE0;P30511;A0A0G2JPQ3;P11142
GO:0032153	cell division site	74	16	4.21	3.2e-06	1.07602e-05	ARF6;ICAM2;ITGB1;MYH9;MYLK;PPP1CC;RAB21;RALA;RDX;RHOA;RHOC;SEPTIN11;SEPTIN2;SEPTIN4;SEPTIN6;SEPTIN7	P62330;J3QRT5;A0A7I2V2F9;P35579;Q15746;F8VYE8;Q9UL25;P11233;A0A2R8Y5S7;P61586;P08134;D6RDU5;B5MCX3;J3KSZ7;B1AMS2;E7EPK1
GO:0030662	coated vesicle membrane	202	29	11.49	4e-06	1.33721e-05	AP2M1;APOB;APOE;ATP6AP1;ATP6V0C;ATP6V0D1;ATP6V1A;B2M;CD59;CD9;CLTC;DBNL;DENND1A;HLA-A;HLA-B;HLA-C;HLA-DRA;HLA-DRB1;HLA-F;HLA-G;HSPA8;PDCD6;RAB35;SAR1A;TF;TFRC;VAMP2;VAMP7;VAMP8	A0A087WY71;P04114;P02649;A0A0C4DGX8;P27449;F5GYQ1;P38606;P61769;A0A2U3TZL5;A0A087WU13;A0A087WVQ6;Q9UJU6;Q8TEH3;A0A140T913;A0A1W2PS24;P01891;P05534;P13746;P16188;P18462;P30456;P01889;P10319;P30460;P30485;P30486;P30488;P30490;Q31612;A0A140T9M0;A2AEA2;A0A0G2JH46;P01911;Q9TQE0;P30511;A0A0G2JPQ3;P11142;O75340;F5H157;Q9NR31;P02787;P02786;F8WCA0;P51809;Q9BV40
GO:0030133	transport vesicle	426	48	24.22	4.8e-06	1.59538e-05	ATP6AP1;ATP6V0C;ATP6V0D1;ATP6V1A;B2M;CA4;CD55;CD59;CLTC;DNM1L;HLA-A;HLA-B;HLA-C;HLA-DRA;HLA-DRB1;HLA-F;HLA-G;LAMP1;NCSTN;PDCD6;RAB10;RAB11B;RAB13;RAB14;RAB1A;RAB1B;RAB27A;RAB27B;RAB35;RAB5B;RAB6A;RAB7A;RAB8A;RAB8B;SAR1A;SEPTIN2;SEPTIN4;SEPTIN6;STX11;STX7;SYPL1;SYTL4;TMED9;TMEM30A;TRIM9;UNC13D;VAMP2;VAMP7	A0A0C4DGX8;P27449;F5GYQ1;P38606;P61769;P22748;B1AP13;A0A2U3TZL5;A0A087WVQ6;O00429;A0A140T913;A0A1W2PS24;P01891;P05534;P13746;P16188;P18462;P30456;P01889;P10319;P30460;P30485;P30486;P30488;P30490;Q31612;A0A140T9M0;A2AEA2;A0A0G2JH46;P01911;Q9TQE0;P30511;A0A0G2JPQ3;P11279;H0Y3Z4;O75340;P61026;Q15907;P51153;P61106;P62820;Q9H0U4;H3BN55;O00194;F5H157;P61020;P20340;P51149;P61006;Q92930;Q9NR31;B5MCX3;J3K…
GO:0042612	MHC class I protein complex	10	6	0.57	5.7e-06	1.87286e-05	B2M;HLA-A;HLA-B;HLA-C;HLA-F;HLA-G	P61769;A0A140T913;A0A1W2PS24;P01891;P05534;P13746;P16188;P18462;P30456;P01889;P10319;P30460;P30485;P30486;P30488;P30490;Q31612;A0A140T9M0;A2AEA2;P30511;A0A0G2JPQ3
GO:0097197	tetraspanin-enriched microdomain	10	6	0.57	5.7e-06	1.87286e-05	ADAM10;CD81;GP6;TSPAN14;TSPAN33;TSPAN9	O14672;A6NMH8;Q9HCN6;Q8NG11;Q86UF1;A0A3B3IST1
GO:0005793	endoplasmic reticulum-Golgi intermediate compartment	134	22	7.62	6.5e-06	2.12358e-05	ANPEP;ATP6AP1;BCAP31;CA4;CALR;CD55;CD59;CTSC;ERP44;F5;FN1;HSPA5;IST1;LMAN2;P4HB;PDIA6;RAB1B;RAB2A;RAB37;RAB6B;SERPINA1;TMED9	P15144;A0A0C4DGX8;P51572;P22748;K7EL50;B1AP13;A0A2U3TZL5;A0A7I2V2F3;Q9BS26;A0A0A0MRJ7;P02751;P11021;H3BMU1;Q12907;A0A7P0TA35;Q15084;Q9H0U4;P61019;A8MZI4;Q9NRW1;P01009;Q9BVK6
GO:0030018	Z disc	128	21	7.28	1.1e-05	3.57345e-05	ACTN1;ACTN2;ACTN4;ANK2;ATP2B4;CAB39;CSRP1;FKBP1A;FLNA;FLNB;FLNC;HSPB1;JUP;PARVB;PDLIM1;PDLIM5;PDLIM7;SLC2A1;SLC4A1;SRI;TTN	P12814;P35609;O43707;A0A0U1RQN6;P23634;Q9Y376;P21291;P62942;P21333;A0A804HL72;Q14315;P04792;P14923;Q9HBI1;O00151;Q96HC4;D6RAN1;P11166;P02730;C9J0K6;A0A0A0MTS7
GO:0031094	platelet dense tubular network	11	6	0.63	1.2e-05	3.85475e-05	ATP2A1;ATP2A2;ATP2A3;DMTN;EHD1;SERPINA5	O14983;P16615;Q93084;Q08495;A0A024R571;P05154
GO:1905360	GTPase complex	41	11	2.33	1.2e-05	3.85475e-05	GNA13;GNAI1;GNAI2;GNAI3;GNAO1;GNAQ;GNAS;GNAZ;GNB1;GNB2;GNB4	Q14344;P63096;P04899;P08754;P09471;P50148;A0A7I2V5R6;P19086;P62873;P62879;Q9HAV0
GO:0002199	zona pellucida receptor complex	8	5	0.45	2.9e-05	9.21271e-05	CCT2;CCT3;CCT4;CCT8;TCP1	F5GWF6;B4DUR8;P50991;P50990;P17987
GO:0008290	F-actin capping protein complex	8	5	0.45	2.9e-05	9.21271e-05	ADD1;CAPZA1;CAPZA2;CAPZB;MTPN	A0A804HL01;P52907;P47755;B1AK88;P58546
GO:0005794	Golgi apparatus	1651	132	93.88	3.2e-05	0.000101099	ABCB6;ACHE;ADAM10;AHSG;AKAP9;AKR7A2;ALB;APOA5;APOE;ARF3;ARF5;ARF6;ARRB1;ASAP2;ATP1A1;ATRN;B2M;B4GALT1;BCAP31;BSG;BST2;CA4;CALR;CASQ1;CAT;CD14;CD36;CD44;CD55;CD59;CDC42;CIB1;CLTC;CLU;CTSC;CTTN;CYBA;CYBB;DBNL;DEFA1;DNM1L;DNM2;F10;F2;F5;F9;FCGR2A;FLNA;GABARAPL2;GANAB;GDI1;GDI2;GLIPR2;GNAI3;GNAQ;GRB2;HLA-A;HLA-B;HLA-C;HLA-DRA;HLA-DRB1;HLA-F;HLA-G;ITGA5;JAM3;KRAS;LMAN2;LST1;LUM;LYN;MAPK1;MAPRE1;MPIG6B…	Q9NP58;C9J2S3;O14672;C9JV77;A0A0A0MRF6;H3BLU7;P02768;A0A669KB69;P02649;P61204;C9J1Z8;P62330;P49407;O43150;P05023;O75882;P61769;P15291;P51572;A0A7P0TA85;Q10589;P22748;K7EL50;P31415;P04040;D6RFL4;E7EU05;H0Y2P0;B1AP13;A0A2U3TZL5;P60953;Q99828;A0A087WVQ6;P10909;A0A7I2V2F3;Q14247;P13498;P04839;Q9UJU6;P59665;O00429;P50570;P00742;P00734;A0A0A0MRJ7;P00740;P12318;P21333;H3BQ50;F5H6X6;P31150;P50395;Q9H4G4;…
GO:0005902	microvillus	98	17	5.57	3.5e-05	0.000109973	ANGPT1;ATP6V1A;CD44;CLIC4;CNP;EZR;ICAM2;IQGAP2;ITGB3;JAM3;MSN;MYO1C;MYO1G;PODXL;RDX;SPN;TGFB1	Q15389;P38606;H0Y2P0;Q9Y696;P09543;E7EQR4;J3QRT5;Q13576;P05106;Q9BX67;P26038;F5H6E2;B0I1T2;O00592;A0A2R8Y5S7;P16150;A0A499FJK2
GO:0070382	exocytic vesicle	227	29	12.91	3.8e-05	0.00011875	ATP6AP1;ATP6V0C;ATP6V0D1;ATP6V1A;DNM1L;LAMP1;NCSTN;RAB10;RAB11B;RAB13;RAB27A;RAB27B;RAB35;RAB5B;RAB6A;RAB7A;RAB8A;RAB8B;SEPTIN2;SEPTIN4;SEPTIN6;STX11;STX7;SYPL1;SYTL4;TMED9;TRIM9;UNC13D;VAMP2	A0A0C4DGX8;P27449;F5GYQ1;P38606;O00429;P11279;H0Y3Z4;P61026;Q15907;P51153;H3BN55;O00194;F5H157;P61020;P20340;P51149;P61006;Q92930;B5MCX3;J3KSZ7;B1AMS2;O75558;O15400;A0A0U1RQT9;Q96C24;Q9BVK6;A0A804HIL7;Q70J99;F8WCA0
GO:0034362	low-density lipoprotein particle	13	6	0.74	4e-05	0.000124324	APOA5;APOB;APOE;APOF;APOM;PLA2G7	A0A669KB69;P04114;P02649;Q13790;O95445;Q13093
GO:0005770	late endosome	302	35	17.17	5.1e-05	0.000157661	ABCB6;ANXA2;ANXA6;APOA5;APOE;ARL8B;BST2;CD63;CHMP4C;CHMP6;CXCR4;HLA-DRA;HLA-DRB1;HSPA8;LAMP1;LAMP2;LAMTOR1;MAPK1;PRKAR1A;RAB14;RAB27A;RAB27B;RAB7A;RAP1A;SLA2;SRC;STEAP3;STX7;TF;TMEM30A;TSG101;UNC13D;VAMP7;VAMP8;VPS4B	Q9NP58;H0YMW4;P08133;A0A669KB69;P02649;Q9NVJ2;Q10589;F8VNT9;Q96CF2;I3L3E4;P61073;A0A0G2JH46;P01911;Q9TQE0;P11142;P11279;P13473;Q6IAA8;P28482;P10644;P61106;H3BN55;O00194;P51149;P62834;Q9H6Q3;P12931;Q658P3;O15400;P02787;A0A669KBE6;F5H442;Q70J99;P51809;Q9BV40;O75351
GO:0030658	transport vesicle membrane	231	29	13.13	5.3e-05	0.000162968	ATP6AP1;ATP6V0C;ATP6V0D1;ATP6V1A;B2M;CA4;CD59;CLTC;DNM1L;HLA-A;HLA-B;HLA-C;HLA-DRA;HLA-DRB1;HLA-F;HLA-G;PDCD6;RAB11B;RAB1A;RAB27B;RAB35;RAB5B;RAB7A;SAR1A;SYPL1;SYTL4;TMEM30A;VAMP2;VAMP7	A0A0C4DGX8;P27449;F5GYQ1;P38606;P61769;P22748;A0A2U3TZL5;A0A087WVQ6;O00429;A0A140T913;A0A1W2PS24;P01891;P05534;P13746;P16188;P18462;P30456;P01889;P10319;P30460;P30485;P30486;P30488;P30490;Q31612;A0A140T9M0;A2AEA2;A0A0G2JH46;P01911;Q9TQE0;P30511;A0A0G2JPQ3;O75340;Q15907;P62820;O00194;F5H157;P61020;P51149;Q9NR31;A0A0U1RQT9;Q96C24;A0A669KBE6;F8WCA0;P51809
GO:0031095	platelet dense tubular network membrane	9	5	0.51	6.1e-05	0.000186569	ATP2A1;ATP2A2;ATP2A3;DMTN;EHD1	O14983;P16615;Q93084;Q08495;A0A024R571
GO:0030134	COPII-coated ER to Golgi transport vesicle	93	16	5.29	6.5e-05	0.000197751	B2M;CD59;CTSC;F5;HLA-A;HLA-B;HLA-C;HLA-DRA;HLA-DRB1;HLA-F;HLA-G;LMAN2;PDCD6;SAR1A;SERPINA1;TMED9	P61769;A0A2U3TZL5;A0A7I2V2F3;A0A0A0MRJ7;A0A140T913;A0A1W2PS24;P01891;P05534;P13746;P16188;P18462;P30456;P01889;P10319;P30460;P30485;P30486;P30488;P30490;Q31612;A0A140T9M0;A2AEA2;A0A0G2JH46;P01911;Q9TQE0;P30511;A0A0G2JPQ3;Q12907;O75340;Q9NR31;P01009;Q9BVK6
GO:0042611	MHC protein complex	26	8	1.48	6.6e-05	0.000199737	B2M;HLA-A;HLA-B;HLA-C;HLA-DRA;HLA-DRB1;HLA-F;HLA-G	P61769;A0A140T913;A0A1W2PS24;P01891;P05534;P13746;P16188;P18462;P30456;P01889;P10319;P30460;P30485;P30486;P30488;P30490;Q31612;A0A140T9M0;A2AEA2;A0A0G2JH46;P01911;Q9TQE0;P30511;A0A0G2JPQ3
GO:0044853	plasma membrane raft	115	18	6.54	8.4e-05	0.00025288	ATP2B4;CAVIN2;CD36;CORO1C;EZR;FLOT1;FLOT2;ITGAM;ITGB2;LCP2;MAPK1;PACSIN2;PRKACA;PRKAR1A;SLC2A1;SRC;STIM1;TFPI	P23634;O95810;E7EU05;Q9ULV4;E7EQR4;O75955;E7EMK3;P11215;A0A494C0X7;E7ESF6;P28482;A0A0U1RR22;P17612;P10644;P11166;P12931;E9PNJ4;C9JKV3
GO:0030665	clathrin-coated vesicle membrane	136	20	7.73	8.6e-05	0.000257552	AP2M1;APOB;APOE;ATP6AP1;ATP6V0C;ATP6V0D1;ATP6V1A;CD9;CLTC;DBNL;DENND1A;HLA-DRA;HLA-DRB1;HSPA8;RAB35;TF;TFRC;VAMP2;VAMP7;VAMP8	A0A087WY71;P04114;P02649;A0A0C4DGX8;P27449;F5GYQ1;P38606;A0A087WU13;A0A087WVQ6;Q9UJU6;Q8TEH3;A0A0G2JH46;P01911;Q9TQE0;P11142;F5H157;P02787;P02786;F8WCA0;P51809;Q9BV40
GO:0016324	apical plasma membrane	399	42	22.69	9.1e-05	0.000271114	ANK2;ANXA1;AQP1;ATP1A1;ATP1B3;ATP6V0D1;ATP6V1A;BST2;CA4;CD34;CD36;CD44;CIB1;CYBA;CYBRD1;DPP4;DSG1;EZR;FLOT1;FLOT2;FN1;GNAS;HSP90AA1;ITGB3;KIAA1614;MSN;PDE4D;PODXL;RAB27A;RAB27B;RDX;SEPTIN7;SLC16A3;SLC29A1;SLC2A1;SLC3A2;SLC7A1;SLC9A1;STXBP2;STXBP3;TF;TMEM30A	A0A0U1RQN6;P04083;A0A494C115;P05023;P54709;F5GYQ1;P38606;Q10589;P22748;P28906;E7EU05;H0Y2P0;Q99828;P13498;Q53TN4;A0A7I2V2R5;Q02413;E7EQR4;O75955;E7EMK3;P02751;A0A7I2V5R6;P07900;P05106;A0A1W2PPL5;P26038;Q08499;O00592;H3BN55;O00194;A0A2R8Y5S7;E7EPK1;J3KTM6;Q99808;P11166;A0A7P0T8F1;P30825;P19634;Q15833;O00186;P02787;A0A669KBE6
GO:0043209	myelin sheath	50	11	2.84	9.2e-05	0.000271282	ANXA2;CA2;CALM2;CLDN5;CNP;GDI1;HSP90AA1;ITGB1;JAM3;STX4;TUBB4A	H0YMW4;P00918;E7EMB3;D3DX19;P09543;P31150;P07900;A0A7I2V2F9;Q9BX67;Q12846;P04350
GO:0110165	cellular anatomical entity	18695	1072	1063.02	9.2e-05	0.000271282	A1BG;A2M;A2ML1;ABCB6;ABI1;ACE;ACHE;ACO2;ACP1;ACTB;ACTBL2;ACTC1;ACTN1;ACTN2;ACTN4;ACTR2;ACTR3;ADAM10;ADCY6;ADD1;ADH5;AFM;AGT;AHCY;AHSG;AK1;AKAP9;AKR1B1;AKR7A2;ALAD;ALB;ALDH9A1;ALDOA;ALDOC;ALOX12;ALOX12B;ALOX5AP;AMBP;AMY1A;ANGPT1;ANK1;ANK2;ANO10;ANO4;ANO6;ANPEP;ANTXR2;ANXA1;ANXA11;ANXA2;ANXA3;ANXA4;ANXA5;ANXA6;ANXA7;AP2M1;APCS;APEH;APMAP;APOA1;APOA2;APOA4;APOA5;APOB;APOC1;APOC3;APOC4;APOD;APOE;APOF…	P04217;P01023;A8K2U0;Q9NP58;A0A0A0MRT6;A0A0A0MSN4;C9J2S3;A0A7I2V3F1;P24666;P60709;Q562R1;P68032;P12814;P35609;O43707;P61160;P61158;O14672;O43306;A0A804HL01;P11766;P43652;A0A7P0T8D1;P23526;C9JV77;P00568;A0A0A0MRF6;P15121;H3BLU7;P13716;P02768;P49189;P04075;P09972;P18054;O75342;A0A087WW23;P02760;P04745;Q15389;P16157;A0A0U1RQN6;C9IYD3;A0A2R8Y532;A0A7P0TBC5;P15144;A0A0C4DG84;P04083;P50995;H0YMW4;P1242…
GO:0101031	chaperone complex	42	10	2.39	9.4e-05	0.000275765	CCT2;CCT3;CCT4;CCT5;CCT6A;CCT7;CCT8;HSP90AB1;HSPA8;TCP1	F5GWF6;B4DUR8;P50991;B7ZAR1;P40227;Q99832;P50990;P08238;P11142;P17987
GO:0043005	neuron projection	1349	109	76.71	0.00011	0.000319444	ABI1;ACTB;ACTN1;ACTN2;ACTN4;ADAM10;ADCY6;AKAP9;ANK1;ANK2;ANXA3;APOD;APOE;AQP1;ARG1;ARL8B;ARPC2;ARR3;ASS1;ATP1A1;ATP2B4;ATP6V0D1;BASP1;BSG;C4A;C4B;CANX;CDC42;CFL1;CIB1;CLDN5;CLU;CORO1A;CTTN;CYBA;CYBB;CYFIP1;CYFIP2;DBNL;DNM2;FCHSD2;FLNA;FLOT2;FYN;GDI1;GNAI2;GNAQ;GNAZ;GNB1;GPI;HSP90AA1;HSP90AB1;HSPA8;HSPB1;INPP5A;ITGA2;ITGB1;KIF20B;LCA5;LRRC7;MPP1;MTPN;MYH14;MYO1C;P2RX1;PAFAH1B1;PARK7;PHB2;PIP4K2A;P…	A0A0A0MRT6;P60709;P12814;P35609;O43707;O14672;O43306;A0A0A0MRF6;P16157;A0A0U1RQN6;P12429;C9JF17;P02649;A0A494C115;P05089;Q9NVJ2;O15144;A0A087WWQ5;P00966;P05023;P23634;F5GYQ1;P80723;A0A7P0TA85;P0C0L4;P0C0L5;A0A7P0T937;P60953;P23528;Q99828;D3DX19;P10909;P31146;Q14247;P13498;P04839;Q7L576;E7EVJ5;Q9UJU6;P50570;E7ENZ2;P21333;E7EMK3;P06241;P31150;P04899;P50148;P19086;P62873;A0A2U3TZU2;P07900;P08238;P11…
GO:0098794	postsynapse	657	61	37.36	0.00011	0.000319444	ABI1;ACTB;ACTN1;ACTN2;ADAM10;ADD1;AKAP9;ANK2;AP2M1;ARF6;ATP1A1;C1QA;C1QB;C1QC;CANX;CAPZB;CDC42;CRKL;CTTN;CYFIP1;DBNL;DMTN;DNM2;DYNLL2;ERBIN;FABP5;FYN;HSPA8;ITGA5;ITGB1;ITGB3;KALRN;LRRC7;LYN;NCK2;P2RX1;PCBP1;PCBP2;PDLIM5;PHB2;PPP1CA;PPP1CC;PRKACA;PRKAR2B;PSMA7;RAB8A;RAC1;RHEB;RHOA;RTN3;RTN4;SDCBP;SEPTIN11;SLC16A3;SLC29A1;SLC6A4;SPTB;SPTBN1;SRC;STX4;STXBP1	A0A0A0MRT6;P60709;P12814;P35609;O14672;A0A804HL01;A0A0A0MRF6;A0A0U1RQN6;A0A087WY71;P62330;P05023;P02745;D6R934;P02747;A0A7P0T937;B1AK88;P60953;P46109;Q14247;Q7L576;Q9UJU6;Q08495;P50570;Q96FJ2;B4DIP2;Q01469;P06241;P11142;P08648;A0A7I2V2F9;P05106;A0A804HI83;A0A075B6E9;P07948;O43639;P51575;Q15365;F8VXH9;Q96HC4;F5GY37;P62136;F8VYE8;P17612;P31323;O14818;P61006;P63000;Q15382;P61586;O95197;Q9NQC3;G5EA09…
GO:0031838	haptoglobin-hemoglobin complex	10	5	0.57	0.00012	0.000346734	HBA1;HBB;HBD;HBG1;HP	P69905;P68871;P02042;A0A2R8Y7X9;P00738
GO:0000502	proteasome complex	61	12	3.47	0.00014	0.0004025	HSPB1;PSMA2;PSMA3;PSMA4;PSMA5;PSMA6;PSMA7;PSMB1;PSMB2;PSMB3;PSMB6;VCP	P04792;A0A024RA52;P25788;H0YL69;P28066;G3V295;O14818;P20618;P49721;A0A087WUL2;P28072;A0A7P0TAW3
GO:1905368	peptidase complex	121	18	6.88	0.00016	0.000457711	CAPN1;CAPNS1;CFH;FCN1;FCN2;FCN3;HSPB1;PSMA2;PSMA3;PSMA4;PSMA5;PSMA6;PSMA7;PSMB1;PSMB2;PSMB3;PSMB6;VCP	P07384;A0A075B7C0;P08603;O00602;Q15485;O75636;P04792;A0A024RA52;P25788;H0YL69;P28066;G3V295;O14818;P20618;P49721;A0A087WUL2;P28072;A0A7P0TAW3
GO:0045177	apical part of cell	463	46	26.33	0.00017	0.000483911	ANK2;ANXA1;AQP1;ATP1A1;ATP1B3;ATP6V0D1;ATP6V1A;BST2;C5AR1;CA2;CA4;CD34;CD36;CD44;CDC42;CIB1;CLIC4;CYBA;CYBRD1;DPP4;DSG1;EZR;FLOT1;FLOT2;FN1;GNAS;HSP90AA1;ITGB3;KIAA1614;MSN;PDE4D;PODXL;RAB27A;RAB27B;RDX;SEPTIN7;SLC16A3;SLC29A1;SLC2A1;SLC3A2;SLC7A1;SLC9A1;STXBP2;STXBP3;TF;TMEM30A	A0A0U1RQN6;P04083;A0A494C115;P05023;P54709;F5GYQ1;P38606;Q10589;P21730;P00918;P22748;P28906;E7EU05;H0Y2P0;P60953;Q99828;Q9Y696;P13498;Q53TN4;A0A7I2V2R5;Q02413;E7EQR4;O75955;E7EMK3;P02751;A0A7I2V5R6;P07900;P05106;A0A1W2PPL5;P26038;Q08499;O00592;H3BN55;O00194;A0A2R8Y5S7;E7EPK1;J3KTM6;Q99808;P11166;A0A7P0T8F1;P30825;P19634;Q15833;O00186;P02787;A0A669KBE6
GO:0005833	hemoglobin complex	11	5	0.63	0.0002	0.000563725	CYB5R3;HBA1;HBB;HBD;HBG1	P00387;P69905;P68871;P02042;A0A2R8Y7X9
GO:0034663	endoplasmic reticulum chaperone complex	11	5	0.63	0.0002	0.000563725	HSP90B1;HSPA5;P4HB;PDIA6;PPIB	A0A7P0TAE1;P11021;A0A7P0TA35;Q15084;A0A7P0Z497
GO:0030669	clathrin-coated endocytic vesicle membrane	73	13	4.15	0.00022	0.000617073	AP2M1;APOB;APOE;CD9;CLTC;HLA-DRA;HLA-DRB1;RAB35;TF;TFRC;VAMP2;VAMP7;VAMP8	A0A087WY71;P04114;P02649;A0A087WU13;A0A087WVQ6;A0A0G2JH46;P01911;Q9TQE0;F5H157;P02787;P02786;F8WCA0;P51809;Q9BV40
GO:0140534	endoplasmic reticulum protein-containing complex	126	18	7.16	0.00028	0.000781553	B2M;CALR;DDOST;ERN1;FKBP1A;GANAB;HLA-A;HSP90B1;HSPA5;MLEC;P4HB;PDIA3;PDIA6;PPIB;PRKCSH;RPN1;RPN2;VCP	P61769;K7EL50;A0A0C4DGS1;A0A7P0TAB0;P62942;F5H6X6;A0A140T913;A0A1W2PS24;P01891;P05534;P13746;P16188;P18462;P30456;A0A7P0TAE1;P11021;F5H1S8;A0A7P0TA35;P30101;Q15084;A0A7P0Z497;K7ELL7;P04843;P04844;A0A7P0TAW3
GO:0031201	SNARE complex	48	10	2.73	0.00031	0.000861111	NAPA;NAPG;SNAP23;SNAP29;STX11;STX4;STX7;VAMP2;VAMP7;VAMP8	P54920;Q99747;H3BM38;O95721;O75558;Q12846;O15400;F8WCA0;P51809;Q9BV40
GO:0005771	multivesicular body	67	12	3.81	0.00035	0.000967548	ABCB6;APOE;BST2;CD63;CHMP4C;CHMP6;LAMP1;PRKAR1A;RAB27A;RAB27B;STEAP3;TSG101	Q9NP58;P02649;Q10589;F8VNT9;Q96CF2;I3L3E4;P11279;P10644;H3BN55;O00194;Q658P3;F5H442
GO:0014704	intercalated disc	50	10	2.84	0.00043	0.00118301	ACTN1;ANK2;DSP;FHOD1;ITGB1;JUP;SLC2A1;SLC9A1;VCL;YWHAH	P12814;A0A0U1RQN6;P15924;Q9Y613;A0A7I2V2F9;P14923;P11166;P19634;P18206;Q04917
GO:0097038	perinuclear endoplasmic reticulum	19	6	1.08	0.00048	0.00131429	ADAM10;BCAP31;CLU;CYBA;CYBB;FYN	O14672;P51572;P10909;P13498;P04839;P06241
GO:0090543	Flemming body	34	8	1.93	0.00051	0.00138981	ARF6;CHMP4C;IST1;PDCD6IP;RALA;RAN;TSG101;VPS4B	P62330;Q96CF2;H3BMU1;Q8WUM4;P11233;B5MDF5;F5H442;O75351
GO:0044194	cytolytic granule	13	5	0.74	0.00052	0.00140376	ARL8B;CALR;LAMP1;SERPINB1;STXBP2	Q9NVJ2;K7EL50;P11279;P30740;Q15833
GO:0099523	presynaptic cytosol	13	5	0.74	0.00052	0.00140376	ARL6IP5;GDI1;HSPA8;PRKCB;STXBP1	O75915;P31150;P11142;P05771;A0A0D9SG72
GO:0042824	MHC class I peptide loading complex	8	4	0.45	0.0006	0.00161215	B2M;CALR;HLA-A;PDIA3	P61769;K7EL50;A0A140T913;A0A1W2PS24;P01891;P05534;P13746;P16188;P18462;P30456;P30101
GO:0045334	clathrin-coated endocytic vesicle	92	14	5.23	0.00067	0.00179186	AP2M1;APOB;APOE;CD9;CLTC;DNM2;HLA-DRA;HLA-DRB1;RAB35;TF;TFRC;VAMP2;VAMP7;VAMP8	A0A087WY71;P04114;P02649;A0A087WU13;A0A087WVQ6;P50570;A0A0G2JH46;P01911;Q9TQE0;F5H157;P02787;P02786;F8WCA0;P51809;Q9BV40
GO:0031901	early endosome membrane	195	23	11.09	0.00073	0.00194329	ABCB6;ANXA1;ARF6;B2M;CMTM6;EHD1;EHD4;HLA-A;HLA-B;HLA-C;HLA-DRA;HLA-F;HLA-G;RAB14;RAB21;RAB5B;RAB5C;SNX12;SNX3;STX7;TMEM30A;TSG101;VAMP8	Q9NP58;P04083;P62330;P61769;Q9NX76;A0A024R571;Q9H223;A0A140T913;A0A1W2PS24;P01891;P05534;P13746;P16188;P18462;P30456;P01889;P10319;P30460;P30485;P30486;P30488;P30490;Q31612;A0A140T9M0;A2AEA2;A0A0G2JH46;P30511;A0A0G2JPQ3;P61106;Q9UL25;P61020;P51148;A0A087X0R6;O60493;O15400;A0A669KBE6;F5H442;Q9BV40
GO:0005940	septin ring	14	5	0.8	0.00077	0.00202169	SEPTIN11;SEPTIN2;SEPTIN4;SEPTIN6;SEPTIN7	D6RDU5;B5MCX3;J3KSZ7;B1AMS2;E7EPK1
GO:0031105	septin complex	14	5	0.8	0.00077	0.00202169	SEPTIN11;SEPTIN2;SEPTIN4;SEPTIN6;SEPTIN7	D6RDU5;B5MCX3;J3KSZ7;B1AMS2;E7EPK1
GO:0012507	ER to Golgi transport vesicle membrane	63	11	3.58	0.00077	0.00202169	B2M;CD59;HLA-A;HLA-B;HLA-C;HLA-DRA;HLA-DRB1;HLA-F;HLA-G;PDCD6;SAR1A	P61769;A0A2U3TZL5;A0A140T913;A0A1W2PS24;P01891;P05534;P13746;P16188;P18462;P30456;P01889;P10319;P30460;P30485;P30486;P30488;P30490;Q31612;A0A140T9M0;A2AEA2;A0A0G2JH46;P01911;Q9TQE0;P30511;A0A0G2JPQ3;O75340;Q9NR31
GO:0001891	phagocytic cup	28	7	1.59	0.00078	0.00203864	ANXA1;BIN2;CORO1A;DNM2;LCP1;MYO1G;PEAR1	P04083;Q9UBW5;P31146;P50570;P13796;B0I1T2;A6PVP2
GO:0031902	late endosome membrane	161	20	9.15	0.00083	0.0021595	ABCB6;ANXA2;ANXA6;ARL8B;CD63;CHMP4C;CHMP6;HLA-DRA;HLA-DRB1;LAMP1;LAMP2;LAMTOR1;RAB27A;RAB27B;RAB7A;TMEM30A;TSG101;VAMP7;VAMP8;VPS4B	Q9NP58;H0YMW4;P08133;Q9NVJ2;F8VNT9;Q96CF2;I3L3E4;A0A0G2JH46;P01911;Q9TQE0;P11279;P13473;Q6IAA8;H3BN55;O00194;P51149;A0A669KBE6;F5H442;P51809;Q9BV40;O75351
GO:0016529	sarcoplasmic reticulum	74	12	4.21	0.0009	0.00233108	ANK1;ATP2A1;ATP2A2;ATP2A3;CALR;CASQ1;FKBP1A;HSP90B1;SRI;STIM1;THBS1;TMEM109	P16157;O14983;P16615;Q93084;K7EL50;P31415;P62942;A0A7P0TAE1;C9J0K6;E9PNJ4;P07996;Q9BVC6
GO:0043229	intracellular organelle	13245	798	753.12	0.001	0.00257848	A1BG;A2M;ABCB6;ABI1;ACE;ACHE;ACO2;ACTB;ACTBL2;ACTC1;ACTN1;ACTN2;ACTN4;ACTR2;ACTR3;ADAM10;ADD1;ADH5;AHCY;AHSG;AK1;AKAP9;AKR1B1;AKR7A2;ALAD;ALB;ALDOA;ALDOC;ALOX12B;ALOX5AP;AMBP;ANK1;ANK2;ANO10;ANO6;ANPEP;ANTXR2;ANXA1;ANXA11;ANXA2;ANXA3;ANXA4;ANXA6;ANXA7;AP2M1;APCS;APEH;APOA1;APOA2;APOA4;APOA5;APOB;APOC1;APOC3;APOD;APOE;APOH;APOL1;AQP1;ARF3;ARF5;ARF6;ARG1;ARHGAP1;ARHGAP18;ARHGAP45;ARHGDIA;ARHGDIB;AR…	P04217;P01023;Q9NP58;A0A0A0MRT6;A0A0A0MSN4;C9J2S3;A0A7I2V3F1;P60709;Q562R1;P68032;P12814;P35609;O43707;P61160;P61158;O14672;A0A804HL01;P11766;P23526;C9JV77;P00568;A0A0A0MRF6;P15121;H3BLU7;P13716;P02768;P04075;P09972;O75342;A0A087WW23;P02760;P16157;A0A0U1RQN6;C9IYD3;A0A7P0TBC5;P15144;A0A0C4DG84;P04083;P50995;H0YMW4;P12429;P09525;P08133;P20073;A0A087WY71;P02743;C9JIF9;P02647;P02652;P06727;A0A669KB6…
GO:0008021	synaptic vesicle	212	24	12.05	0.00102	0.0026183	ATP6AP1;ATP6V0C;ATP6V0D1;ATP6V1A;DNM1L;LAMP1;NCSTN;RAB11B;RAB13;RAB27B;RAB35;RAB5B;RAB7A;RAB8A;RAB8B;SEPTIN2;SEPTIN4;SEPTIN6;STX11;STX7;SYPL1;TMED9;TRIM9;VAMP2	A0A0C4DGX8;P27449;F5GYQ1;P38606;O00429;P11279;H0Y3Z4;Q15907;P51153;O00194;F5H157;P61020;P51149;P61006;Q92930;B5MCX3;J3KSZ7;B1AMS2;O75558;O15400;A0A0U1RQT9;Q9BVK6;A0A804HIL7;F8WCA0
GO:0005916	fascia adherens	9	4	0.51	0.00104	0.00262281	ACTN1;DSP;JUP;VCL	P12814;P15924;P14923;P18206
GO:0005952	cAMP-dependent protein kinase complex	9	4	0.51	0.00104	0.00262281	PRKACA;PRKACB;PRKAR1A;PRKAR2B	P17612;P22694;P10644;P31323
GO:0008091	spectrin	9	4	0.51	0.00104	0.00262281	PRKCB;SPTA1;SPTB;SPTBN1	P05771;P02549;P11277;A0A087WUZ3
GO:0044294	dendritic growth cone	9	4	0.51	0.00104	0.00262281	CYFIP1;HSP90AA1;HSP90AB1;SRC	Q7L576;P07900;P08238;P12931
GO:0031258	lamellipodium membrane	22	6	1.25	0.00113	0.00283734	CD44;CFL1;DPP4;ITGB3;NCKAP1;VASP	H0Y2P0;P23528;A0A7I2V2R5;P05106;Q9Y2A7;P50552
GO:0032156	septin cytoskeleton	16	5	0.91	0.00152	0.0038	SEPTIN11;SEPTIN2;SEPTIN4;SEPTIN6;SEPTIN7	D6RDU5;B5MCX3;J3KSZ7;B1AMS2;E7EPK1
GO:0016528	sarcoplasm	91	13	5.17	0.00186	0.00460991	ANK1;ATP2A1;ATP2A2;ATP2A3;CALR;CASQ1;FKBP1A;GSN;HSP90B1;SRI;STIM1;THBS1;TMEM109	P16157;O14983;P16615;Q93084;K7EL50;P31415;P62942;P06396;A0A7P0TAE1;C9J0K6;E9PNJ4;P07996;Q9BVC6
GO:0045171	intercellular bridge	91	13	5.17	0.00186	0.00460991	CD34;EPB41;FLNC;KIF20B;OLFM4;RAB35;SEPTIN2;TUBB;TUBB1;TUBB2A;TUBB4A;TUBB4B;TUBB8	P28906;A0A2R8Y7Y3;Q14315;Q96Q89;Q6UX06;F5H157;B5MCX3;P07437;Q9H4B7;Q13885;P04350;P68371;Q3ZCM7
GO:0033116	endoplasmic reticulum-Golgi intermediate compartment membrane	81	12	4.61	0.00201	0.0049603	ATP6AP1;BCAP31;CALR;CD55;CD59;CTSC;F5;LMAN2;RAB1B;RAB2A;SERPINA1;TMED9	A0A0C4DGX8;P51572;K7EL50;B1AP13;A0A2U3TZL5;A0A7I2V2F3;A0A0A0MRJ7;Q12907;Q9H0U4;P61019;P01009;Q9BVK6
GO:0019774	proteasome core complex, beta-subunit complex	11	4	0.63	0.00248	0.00604237	PSMB1;PSMB2;PSMB3;PSMB6	P20618;P49721;A0A087WUL2;P28072
GO:1904090	peptidase inhibitor complex	11	4	0.63	0.00248	0.00604237	CSTA;SERPINA5;SERPINB6;VTN	P01040;P05154;A0A024QZX5;P04004
GO:1905370	serine-type endopeptidase complex	11	4	0.63	0.00248	0.00604237	CFH;FCN1;FCN2;FCN3	P08603;O00602;Q15485;O75636
GO:0033017	sarcoplasmic reticulum membrane	43	8	2.45	0.0026	0.00630802	ATP2A1;ATP2A2;ATP2A3;CASQ1;FKBP1A;SRI;STIM1;TMEM109	O14983;P16615;Q93084;P31415;P62942;C9J0K6;E9PNJ4;Q9BVC6
GO:0005905	clathrin-coated pit	73	11	4.15	0.00265	0.00640231	AP2M1;ARRB1;CLTC;CTTN;DNM1L;DNM2;FCHSD2;HSPD1;RAB35;TF;TFRC	A0A087WY71;P49407;A0A087WVQ6;Q14247;O00429;P50570;E7ENZ2;A0A7I2V2X6;F5H157;P02787;P02786
GO:0043020	NADPH oxidase complex	18	5	1.02	0.00271	0.00651987	CYBA;CYBB;NOX1;RAC1;RAC2	P13498;P04839;Q9Y5S8;P63000;P15153
GO:0031974	membrane-enclosed lumen	5594	359	318.08	0.00292	0.00693802	A1BG;A2M;ABCB6;ACO2;ACTB;ACTN1;ACTN2;ACTN4;ACTR2;ADAM10;ADD1;AHSG;AKR1B1;ALAD;ALB;ALDOA;ALDOC;ANXA1;ANXA11;ANXA2;APEH;APOA1;APOA2;APOA4;APOA5;APOB;APOE;APOH;APOL1;ARG1;ARHGAP18;ARHGAP45;ARPC2;ARPC5;ARRB1;ASS1;ATP5F1A;ATP5F1B;ATP5F1D;ATP6V1A;B2M;BANF1;BASP1;BIN2;BLVRB;BTD;C3;C4A;CAB39;CALML5;CALR;CAMP;CANX;CAP1;CAPN1;CASP14;CASP3;CASQ1;CAT;CAVIN2;CBR3;CCT2;CCT4;CCT8;CD63;CDK1;CFL1;CFP;CIB1;CLEC3B;…	P04217;P01023;Q9NP58;A0A7I2V3F1;P60709;P12814;P35609;O43707;P61160;O14672;A0A804HL01;C9JV77;P15121;P13716;P02768;P04075;P09972;P04083;P50995;H0YMW4;C9JIF9;P02647;P02652;P06727;A0A669KB69;P04114;P02649;P02749;O14791;P05089;Q8N392;F5H1R4;O15144;O15511;P49407;P00966;P25705;P06576;P30049;P38606;P61769;O75531;P80723;Q9UBW5;A0A2R8Y7Y9;P43251;P01024;P0C0L4;Q9Y376;Q9NZT1;K7EL50;J3KNB4;A0A7P0T937;Q01518;P…
GO:0043233	organelle lumen	5594	359	318.08	0.00292	0.00693802	A1BG;A2M;ABCB6;ACO2;ACTB;ACTN1;ACTN2;ACTN4;ACTR2;ADAM10;ADD1;AHSG;AKR1B1;ALAD;ALB;ALDOA;ALDOC;ANXA1;ANXA11;ANXA2;APEH;APOA1;APOA2;APOA4;APOA5;APOB;APOE;APOH;APOL1;ARG1;ARHGAP18;ARHGAP45;ARPC2;ARPC5;ARRB1;ASS1;ATP5F1A;ATP5F1B;ATP5F1D;ATP6V1A;B2M;BANF1;BASP1;BIN2;BLVRB;BTD;C3;C4A;CAB39;CALML5;CALR;CAMP;CANX;CAP1;CAPN1;CASP14;CASP3;CASQ1;CAT;CAVIN2;CBR3;CCT2;CCT4;CCT8;CD63;CDK1;CFL1;CFP;CIB1;CLEC3B;…	P04217;P01023;Q9NP58;A0A7I2V3F1;P60709;P12814;P35609;O43707;P61160;O14672;A0A804HL01;C9JV77;P15121;P13716;P02768;P04075;P09972;P04083;P50995;H0YMW4;C9JIF9;P02647;P02652;P06727;A0A669KB69;P04114;P02649;P02749;O14791;P05089;Q8N392;F5H1R4;O15144;O15511;P49407;P00966;P25705;P06576;P30049;P38606;P61769;O75531;P80723;Q9UBW5;A0A2R8Y7Y9;P43251;P01024;P0C0L4;Q9Y376;Q9NZT1;K7EL50;J3KNB4;A0A7P0T937;Q01518;P…
GO:0070013	intracellular organelle lumen	5594	359	318.08	0.00292	0.00693802	A1BG;A2M;ABCB6;ACO2;ACTB;ACTN1;ACTN2;ACTN4;ACTR2;ADAM10;ADD1;AHSG;AKR1B1;ALAD;ALB;ALDOA;ALDOC;ANXA1;ANXA11;ANXA2;APEH;APOA1;APOA2;APOA4;APOA5;APOB;APOE;APOH;APOL1;ARG1;ARHGAP18;ARHGAP45;ARPC2;ARPC5;ARRB1;ASS1;ATP5F1A;ATP5F1B;ATP5F1D;ATP6V1A;B2M;BANF1;BASP1;BIN2;BLVRB;BTD;C3;C4A;CAB39;CALML5;CALR;CAMP;CANX;CAP1;CAPN1;CASP14;CASP3;CASQ1;CAT;CAVIN2;CBR3;CCT2;CCT4;CCT8;CD63;CDK1;CFL1;CFP;CIB1;CLEC3B;…	P04217;P01023;Q9NP58;A0A7I2V3F1;P60709;P12814;P35609;O43707;P61160;O14672;A0A804HL01;C9JV77;P15121;P13716;P02768;P04075;P09972;P04083;P50995;H0YMW4;C9JIF9;P02647;P02652;P06727;A0A669KB69;P04114;P02649;P02749;O14791;P05089;Q8N392;F5H1R4;O15144;O15511;P49407;P00966;P25705;P06576;P30049;P38606;P61769;O75531;P80723;Q9UBW5;A0A2R8Y7Y9;P43251;P01024;P0C0L4;Q9Y376;Q9NZT1;K7EL50;J3KNB4;A0A7P0T937;Q01518;P…
GO:0036126	sperm flagellum	156	18	8.87	0.00335	0.00792695	ACE;AK1;ATP1A1;ATP1B3;ATP2B4;CALM2;CAPZB;HSP90AA1;HSPD1;PRKACA;PRKAR1A;RAN;RAP1A;SEPTIN2;SEPTIN4;SEPTIN6;SEPTIN7;VDAC2	A0A0A0MSN4;P00568;P05023;P54709;P23634;E7EMB3;B1AK88;P07900;A0A7I2V2X6;P17612;P10644;B5MDF5;P62834;B5MCX3;J3KSZ7;B1AMS2;E7EPK1;A0A0A0MR02
GO:0033178	proton-transporting two-sector ATPase complex, catalytic domain	19	5	1.08	0.00351	0.00822764	ATP5F1A;ATP5F1B;ATP5F1D;ATP5PO;ATP6V1A	P25705;P06576;P30049;A0A494C0K9;P38606
GO:0099522	cytosolic region	19	5	1.08	0.00351	0.00822764	ARL6IP5;GDI1;HSPA8;PRKCB;STXBP1	O75915;P31150;P11142;P05771;A0A0D9SG72
GO:0031941	filamentous actin	27	6	1.54	0.00352	0.00822764	JAM3;MYO1C;NCKAP1;PDLIM1;PDLIM5;PDLIM7	Q9BX67;F5H6E2;Q9Y2A7;O00151;Q96HC4;D6RAN1
GO:0099243	extrinsic component of synaptic membrane	12	4	0.68	0.00356	0.00828745	AKAP9;AP2M1;CRKL;STXBP1	A0A0A0MRF6;A0A087WY71;P46109;A0A0D9SG72
GO:0016328	lateral plasma membrane	66	10	3.75	0.00392	0.00908871	ANXA1;ATP1A1;CLDN3;CLDN5;CORO1C;DSG1;JUP;MYO1C;RAB13;SLC16A3	P04083;P05023;O15551;D3DX19;Q9ULV4;Q02413;P14923;F5H6E2;P51153;J3KTM6
GO:0016459	myosin complex	57	9	3.24	0.0046	0.0106225	DYNLL2;MYH14;MYH7B;MYH9;MYL1;MYL12A;MYL6;MYO1C;MYO1G	Q96FJ2;Q7Z406;A0A6E1W127;P35579;P05976;J3QRS3;B7Z6Z4;F5H6E2;B0I1T2
GO:0044292	dendrite terminus	13	4	0.74	0.00491	0.011248	CYFIP1;HSP90AA1;HSP90AB1;SRC	Q7L576;P07900;P08238;P12931
GO:1905286	serine-type peptidase complex	13	4	0.74	0.00491	0.011248	CFH;FCN1;FCN2;FCN3	P08603;O00602;Q15485;O75636
GO:0005741	mitochondrial outer membrane	213	22	12.11	0.00501	0.0114315	ABCB6;ARG1;ASS1;CNP;CYB5R3;DNM1L;HK1;HSPA9;KRAS;MFN1;PHB2;PPP1CC;RAB32;RAC2;SEPTIN4;SLC44A1;SLC44A2;TUFM;UBB;VDAC1;VDAC2;VDAC3	Q9NP58;P05089;P00966;P09543;P00387;O00429;P19367;A0A7I2V2G2;P01116;H7C5H5;F5GY37;F8VYE8;Q13637;P15153;J3KSZ7;Q8WWI5;Q8IWA5;P49411;B4DV12;P21796;A0A0A0MR02;Q9Y277
GO:0032585	multivesicular body membrane	29	6	1.65	0.00512	0.0116364	ABCB6;CD63;CHMP4C;CHMP6;RAB27A;RAB27B	Q9NP58;F8VNT9;Q96CF2;I3L3E4;H3BN55;O00194
GO:0031968	organelle outer membrane	242	24	13.76	0.00579	0.0131073	ABCB6;ARG1;ASS1;CNP;CYB5R3;DNM1L;ENO1;HK1;HSPA9;KRAS;MFN1;PHB2;PPP1CC;RAB32;RAC2;SEPTIN4;SLC44A1;SLC44A2;TMEM109;TUFM;UBB;VDAC1;VDAC2;VDAC3	Q9NP58;P05089;P00966;P09543;P00387;O00429;P06733;P19367;A0A7I2V2G2;P01116;H7C5H5;F5GY37;F8VYE8;Q13637;P15153;J3KSZ7;Q8WWI5;Q8IWA5;Q9BVC6;P49411;B4DV12;P21796;A0A0A0MR02;Q9Y277
GO:0030140	trans-Golgi network transport vesicle	39	7	2.22	0.00585	0.0131912	CLTC;RAB13;RAB14;RAB27B;RAB8A;RAB8B;TMED9	A0A087WVQ6;P51153;P61106;O00194;P61006;Q92930;Q9BVK6
GO:0019867	outer membrane	244	24	13.87	0.0064	0.014375	ABCB6;ARG1;ASS1;CNP;CYB5R3;DNM1L;ENO1;HK1;HSPA9;KRAS;MFN1;PHB2;PPP1CC;RAB32;RAC2;SEPTIN4;SLC44A1;SLC44A2;TMEM109;TUFM;UBB;VDAC1;VDAC2;VDAC3	Q9NP58;P05089;P00966;P09543;P00387;O00429;P06733;P19367;A0A7I2V2G2;P01116;H7C5H5;F5GY37;F8VYE8;Q13637;P15153;J3KSZ7;Q8WWI5;Q8IWA5;Q9BVC6;P49411;B4DV12;P21796;A0A0A0MR02;Q9Y277
GO:0008250	oligosaccharyltransferase complex	14	4	0.8	0.00657	0.0146994	DDOST;MLEC;RPN1;RPN2	A0A0C4DGS1;F5H1S8;P04843;P04844
GO:0031430	M band	22	5	1.25	0.00689	0.0153556	ALDOA;ANK1;ANK2;ENO1;SPTBN1	P04075;P16157;A0A0U1RQN6;P06733;A0A087WUZ3
GO:0005791	rough endoplasmic reticulum	83	11	4.72	0.0072	0.0159846	CA4;CANX;CYBB;F12;HGFAC;PKM;RAB14;RPN1;RPN2;UBA1;VTN	P22748;A0A7P0T937;P04839;P00748;D6RAR4;A0A804F6T5;P14618;P61106;P04843;P04844;P22314;P04004
GO:0016469	proton-transporting two-sector ATPase complex	51	8	2.9	0.00767	0.0169625	ATP5F1A;ATP5F1B;ATP5F1D;ATP5PO;ATP6AP1;ATP6V0C;ATP6V0D1;ATP6V1A	P25705;P06576;P30049;A0A494C0K9;A0A0C4DGX8;P27449;F5GYQ1;P38606
GO:0097729	9+2 motile cilium	169	18	9.61	0.00772	0.0170077	ACE;AK1;ATP1A1;ATP1B3;ATP2B4;CALM2;CAPZB;HSP90AA1;HSPD1;PRKACA;PRKAR1A;RAN;RAP1A;SEPTIN2;SEPTIN4;SEPTIN6;SEPTIN7;VDAC2	A0A0A0MSN4;P00568;P05023;P54709;P23634;E7EMB3;B1AK88;P07900;A0A7I2V2X6;P17612;P10644;B5MDF5;P62834;B5MCX3;J3KSZ7;B1AMS2;E7EPK1;A0A0A0MR02
GO:0005901	caveola	84	11	4.78	0.00787	0.0172719	ATP2B4;CAVIN2;CD36;CORO1C;FLOT1;FLOT2;MAPK1;PACSIN2;SLC2A1;SRC;TFPI	P23634;O95810;E7EU05;Q9ULV4;O75955;E7EMK3;P28482;A0A0U1RR22;P11166;P12931;C9JKV3
GO:0016461	unconventional myosin complex	8	3	0.45	0.00827	0.0180123	DYNLL2;MYL6;MYO1C	Q96FJ2;B7Z6Z4;F5H6E2
GO:1990712	HFE-transferrin receptor complex	8	3	0.45	0.00827	0.0180123	B2M;TF;TFRC	P61769;P02787;P02786
GO:0090665	glycoprotein complex	23	5	1.31	0.0084	0.0182191	FLNA;GP1BA;GP1BB;GP5;GP9	P21333;A0A0C4DGZ8;P13224;P40197;P14770
GO:0002080	acrosomal membrane	32	6	1.82	0.00846	0.0182191	BSG;CD46;FLOT2;MFGE8;RAB6A;SERPINA5	A0A7P0TA85;P15529;E7EMK3;Q08431;P20340;P05154
GO:0005790	smooth endoplasmic reticulum	32	6	1.82	0.00846	0.0182191	APOB;CALR;CANX;CASQ1;HSPA5;PPIB	P04114;K7EL50;A0A7P0T937;P31415;P11021;A0A7P0Z497
GO:0005581	collagen trimer	86	11	4.89	0.00936	0.0200821	C1QA;C1QB;C1QC;COL6A1;COL6A2;COL6A3;EMILIN1;FCN1;FCN2;FCN3;LUM	P02745;D6R934;P02747;P12109;P12110;P12111;Q9Y6C2;O00602;Q15485;O75636;P51884
GO:0000421	autophagosome membrane	53	8	3.01	0.00966	0.0206487	CHMP4C;CHMP6;GABARAPL2;LAMP1;LAMP2;RAB7A;RPN2;SNAP29	Q96CF2;I3L3E4;H3BQ50;P11279;P13473;P51149;P04844;O95721
GO:0070971	endoplasmic reticulum exit site	33	6	1.88	0.00985	0.0209769	APOB;HLA-A;PDCD6;PDCD6IP;SAR1A;TFG	P04114;A0A140T913;A0A1W2PS24;P01891;P05534;P13746;P16188;P18462;P30456;O75340;Q8WUM4;Q9NR31;A0A6Q8PF40
GO:0042588	zymogen granule	16	4	0.91	0.01091	0.0231485	GNAI3;RAB27B;STXBP2;VAMP2	P08754;O00194;Q15833;F8WCA0
GO:0098827	endoplasmic reticulum subcompartment	1185	86	67.38	0.01128	0.0238456	ABCB6;ALOX5AP;ANTXR2;ANXA7;APOB;ARL6IP5;ATP2A1;ATP2A2;ATP2A3;ATP6AP1;B2M;BCAP31;BSG;CALR;CANX;CASQ1;CD59;CDC42;CDK1;CYB5R3;CYBA;CYBB;DDOST;DNAJA1;DNM1L;EIF5A;ERN1;ERP44;ESYT1;FKBP1A;GABARAPL2;GNAI3;HLA-A;HLA-B;HLA-C;HLA-DRA;HLA-DRB1;HLA-F;HLA-G;HSP90B1;HSPA5;KPNB1;KRAS;LMAN2;MGLL;MLEC;NRAS;PANX1;PDCD6;PDIA3;PDIA5;PDIA6;PLP2;PON1;PON3;PROS1;PTGS1;RAB10;RAB1B;RAB21;RAB2A;RAB6A;RAC1;RAC2;RDH11;RHEB;…	Q9NP58;A0A087WW23;A0A0C4DG84;P20073;P04114;O75915;O14983;P16615;Q93084;A0A0C4DGX8;P61769;P51572;A0A7P0TA85;K7EL50;A0A7P0T937;P31415;A0A2U3TZL5;P60953;A0A024QZP7;P00387;P13498;P04839;A0A0C4DGS1;P31689;O00429;I3L397;A0A7P0TAB0;Q9BS26;Q9BSJ8;P62942;H3BQ50;P08754;A0A140T913;A0A1W2PS24;P01891;P05534;P13746;P16188;P18462;P30456;P01889;P10319;P30460;P30485;P30486;P30488;P30490;Q31612;A0A140T9M0;A2AEA2;A…
GO:0016600	flotillin complex	9	3	0.51	0.01189	0.0249516	CORO1C;FLOT1;FLOT2	Q9ULV4;O75955;E7EMK3
GO:0033018	sarcoplasmic reticulum lumen	9	3	0.51	0.01189	0.0249516	CALR;CASQ1;HSP90B1	K7EL50;P31415;A0A7P0TAE1
GO:0042175	nuclear outer membrane-endoplasmic reticulum membrane network	1204	87	68.46	0.01204	0.0251458	ABCB6;ALOX5AP;ANTXR2;ANXA7;APOB;ARL6IP5;ATP2A1;ATP2A2;ATP2A3;ATP6AP1;B2M;BCAP31;BSG;CALR;CANX;CASQ1;CD59;CDC42;CDK1;CYB5R3;CYBA;CYBB;DDOST;DNAJA1;DNM1L;EIF5A;ENO1;ERN1;ERP44;ESYT1;FKBP1A;GABARAPL2;GNAI3;HLA-A;HLA-B;HLA-C;HLA-DRA;HLA-DRB1;HLA-F;HLA-G;HSP90B1;HSPA5;KRAS;LMAN2;MGLL;MLEC;NRAS;PANX1;PDCD6;PDIA3;PDIA5;PDIA6;PLP2;PON1;PON3;PROS1;PTGS1;RAB10;RAB14;RAB1B;RAB21;RAB2A;RAB6A;RAC1;RAC2;RDH11;…	Q9NP58;A0A087WW23;A0A0C4DG84;P20073;P04114;O75915;O14983;P16615;Q93084;A0A0C4DGX8;P61769;P51572;A0A7P0TA85;K7EL50;A0A7P0T937;P31415;A0A2U3TZL5;P60953;A0A024QZP7;P00387;P13498;P04839;A0A0C4DGS1;P31689;O00429;I3L397;P06733;A0A7P0TAB0;Q9BS26;Q9BSJ8;P62942;H3BQ50;P08754;A0A140T913;A0A1W2PS24;P01891;P05534;P13746;P16188;P18462;P30456;P01889;P10319;P30460;P30485;P30486;P30488;P30490;Q31612;A0A140T9M0;A…
GO:0016460	myosin II complex	25	5	1.42	0.01207	0.0251458	MYH14;MYH7B;MYH9;MYL1;MYL6	Q7Z406;A0A6E1W127;P35579;P05976;B7Z6Z4
GO:0009295	nucleoid	45	7	2.56	0.01287	0.0266196	ATP5F1B;HSPA9;SLC25A5;SOD2;TUFM;VDAC1;VDAC2	P06576;A0A7I2V2G2;P05141;P04179;P49411;P21796;A0A0A0MR02
GO:0042645	mitochondrial nucleoid	45	7	2.56	0.01287	0.0266196	ATP5F1B;HSPA9;SLC25A5;SOD2;TUFM;VDAC1;VDAC2	P06576;A0A7I2V2G2;P05141;P04179;P49411;P21796;A0A0A0MR02
GO:0032420	stereocilium	56	8	3.18	0.01334	0.0274928	ADCY6;FCHSD2;MPP1;MYO1C;PAFAH1B1;PKHD1L1;RHOC;TWF2	O43306;E7ENZ2;Q00013;F5H6E2;A0A6Q8PFU3;H0YF65;P08134;Q6IBS0
GO:0005789	endoplasmic reticulum membrane	1180	85	67.1	0.01396	0.0286272	ABCB6;ALOX5AP;ANTXR2;ANXA7;APOB;ARL6IP5;ATP2A1;ATP2A2;ATP2A3;ATP6AP1;B2M;BCAP31;BSG;CALR;CANX;CASQ1;CD59;CDC42;CDK1;CYB5R3;CYBA;CYBB;DDOST;DNAJA1;DNM1L;EIF5A;ERN1;ERP44;ESYT1;FKBP1A;GABARAPL2;GNAI3;HLA-A;HLA-B;HLA-C;HLA-DRA;HLA-DRB1;HLA-F;HLA-G;HSP90B1;HSPA5;KRAS;LMAN2;MGLL;MLEC;NRAS;PANX1;PDCD6;PDIA3;PDIA5;PDIA6;PLP2;PON1;PON3;PROS1;PTGS1;RAB10;RAB1B;RAB21;RAB2A;RAB6A;RAC1;RAC2;RDH11;RHEB;RHOA;R…	Q9NP58;A0A087WW23;A0A0C4DG84;P20073;P04114;O75915;O14983;P16615;Q93084;A0A0C4DGX8;P61769;P51572;A0A7P0TA85;K7EL50;A0A7P0T937;P31415;A0A2U3TZL5;P60953;A0A024QZP7;P00387;P13498;P04839;A0A0C4DGS1;P31689;O00429;I3L397;A0A7P0TAB0;Q9BS26;Q9BSJ8;P62942;H3BQ50;P08754;A0A140T913;A0A1W2PS24;P01891;P05534;P13746;P16188;P18462;P30456;P01889;P10319;P30460;P30485;P30486;P30488;P30490;Q31612;A0A140T9M0;A2AEA2;A…
GO:0015630	microtubule cytoskeleton	1370	97	77.9	0.01399	0.0286272	AKAP9;ANXA11;ARHGAP18;ARL8B;ATP6V0D1;CALM2;CCT2;CCT3;CCT4;CCT5;CCT6A;CCT7;CCT8;CDC42;CDK1;CFAP161;CHMP4C;CHMP6;CIB1;CLIC4;CLTC;CTSC;CTTN;DAAM1;DIAPH1;DNAJA1;DNM1L;DNM2;DPYSL2;DYNLL2;DZIP1;EPB41;EZR;FLII;FLOT1;G6PD;GAPDH;GNAI1;GNAI2;GNAI3;HSPA1B;HSPA2;HSPB1;IST1;KATNAL2;KIF20B;KIF2A;LCA5;MAPK1;MAPK14;MAPRE1;MAPRE2;MDH1;MPP1;MYH9;OLA1;PACSIN2;PAFAH1B1;PDCD6IP;PDE4D;PODXL;PRKACA;PRKACB;PRKAR1A;PRKAR…	A0A0A0MRF6;P50995;Q8N392;Q9NVJ2;F5GYQ1;E7EMB3;F5GWF6;B4DUR8;P50991;B7ZAR1;P40227;Q99832;P50990;P60953;A0A024QZP7;Q6P656;Q96CF2;I3L3E4;Q99828;Q9Y696;A0A087WVQ6;A0A7I2V2F3;Q14247;Q9Y4D1;A0A0G2JH68;P31689;O00429;P50570;A0A1C7CYX9;Q96FJ2;Q86YF9;A0A2R8Y7Y3;E7EQR4;Q13045;O75955;P11413;P04406;P63096;P04899;P08754;A0A0G2JIW1;P54652;P04792;H3BMU1;K7EIJ8;Q96Q89;A0A6Q8PFA6;Q86VQ0;P28482;B4E0K5;Q15691;Q15555…
GO:1990204	oxidoreductase complex	128	14	7.28	0.0141	0.02875	CAT;CYB5R3;CYBA;CYBB;ETFA;GMPR;GPD2;LDHA;LDHB;NOX1;P4HB;RAC1;RAC2;UQCRC1	P04040;P00387;P13498;P04839;H0YK49;P36959;P43304;P00338;P07195;Q9Y5S8;A0A7P0TA35;P63000;P15153;P31930
GO:0097546	ciliary base	47	7	2.67	0.01618	0.0328746	DZIP1;PRKACA;PRKACB;PRKAR1A;PRKAR2B;RAB8A;SUFU	Q86YF9;P17612;P22694;P10644;P31323;P61006;Q9UMX1
GO:0044297	cell body	570	45	32.41	0.01637	0.0331079	ACTC1;AKAP9;ANXA3;APOB;APOD;APOE;ARG1;ASS1;C4A;CANX;CASP3;CCT2;CCT3;CCT4;CCT5;CCT7;CCT8;CDC42;CIB1;CYBA;CYBB;CYFIP1;DBNL;FLNA;FYN;GDI1;GNAI2;GNAZ;GNB4;HSP90AA1;HSP90AB1;PAFAH1B1;PARK7;PPP1CA;PRKAR2B;RAB8A;SEPTIN4;SERPINF1;SLC2A3;SLC3A2;SRC;TCP1;TUBB;TUBB4A;UBB	P68032;A0A0A0MRF6;P12429;P04114;C9JF17;P02649;P05089;P00966;P0C0L4;A0A7P0T937;A8MVM1;F5GWF6;B4DUR8;P50991;B7ZAR1;Q99832;P50990;P60953;Q99828;P13498;P04839;Q7L576;Q9UJU6;P21333;P06241;P31150;P04899;P19086;Q9HAV0;P07900;P08238;A0A6Q8PFU3;Q99497;P62136;P31323;P61006;J3KSZ7;P36955;P11169;A0A7P0T8F1;P12931;P17987;P07437;P04350;B4DV12
GO:0005874	microtubule	466	38	26.5	0.01641	0.0331079	ARHGAP18;CALM2;CCT2;CCT3;CCT4;CCT5;CCT6A;CCT7;CCT8;CDK1;CFAP161;CHMP4C;CHMP6;CLTC;DNM1L;DNM2;DPYSL2;DYNLL2;KATNAL2;KIF20B;KIF2A;MAPRE1;MAPRE2;PAFAH1B1;SAA1;STIM1;TCP1;TUBA1B;TUBA1C;TUBA4A;TUBA4B;TUBA8;TUBB;TUBB1;TUBB2A;TUBB4A;TUBB4B;TUBB8	Q8N392;E7EMB3;F5GWF6;B4DUR8;P50991;B7ZAR1;P40227;Q99832;P50990;A0A024QZP7;Q6P656;Q96CF2;I3L3E4;A0A087WVQ6;O00429;P50570;A0A1C7CYX9;Q96FJ2;K7EIJ8;Q96Q89;A0A6Q8PFA6;Q15691;Q15555;A0A6Q8PFU3;P0DJI8;E9PNJ4;P17987;P68363;F5H5D3;P68366;Q9H853;C9J2C0;P07437;Q9H4B7;Q13885;P04350;P68371;Q3ZCM7
GO:0031527	filopodium membrane	18	4	1.02	0.01677	0.0337159	ARF6;HLA-G;ITGB3;VASP	P62330;A0A0G2JPQ3;P05106;P50552
GO:0051233	spindle midzone	37	6	2.1	0.01706	0.0341794	ARL8B;CDC42;CTTN;KIF20B;MAPRE1;MAPRE2	Q9NVJ2;P60953;Q14247;Q96Q89;Q15691;Q15555
GO:0031526	brush border membrane	59	8	3.35	0.01795	0.0358377	ACE;AQP1;B4GALT1;CA4;CD36;CYBRD1;GNA13;HSP90AA1	A0A0A0MSN4;A0A494C115;P15291;P22748;E7EU05;Q53TN4;Q14344;P07900
GO:0032279	asymmetric synapse	353	30	20.07	0.01852	0.0368478	ABI1;ADAM10;ADD1;AKAP9;ATP1A1;CAPZB;DBNL;DMTN;DNM2;FABP5;FYN;ITGB1;KALRN;LRRC7;LYN;NCK2;PCBP1;PCBP2;PDLIM5;PHB2;PLXNA4;RAB8A;RHEB;RTN3;RTN4;SDCBP;SLC16A3;SPTBN1;SRC;YWHAH	A0A0A0MRT6;O14672;A0A804HL01;A0A0A0MRF6;P05023;B1AK88;Q9UJU6;Q08495;P50570;Q01469;P06241;A0A7I2V2F9;A0A804HI83;A0A075B6E9;P07948;O43639;Q15365;F8VXH9;Q96HC4;F5GY37;Q9HCM2;P61006;Q15382;O95197;Q9NQC3;G5EA09;J3KTM6;A0A087WUZ3;P12931;Q04917
GO:0043220	Schmidt-Lanterman incisure	11	3	0.63	0.02145	0.0425302	ANXA2;CLDN5;JAM3	H0YMW4;D3DX19;Q9BX67
GO:0043296	apical junction complex	150	15	8.53	0.02385	0.0471263	ACTB;CLDN3;CLDN5;ESAM;F11R;JAM3;JUP;NECTIN2;PDCD6IP;POF1B;RAB13;RAP2B;RHOA;TJP2;VASP	P60709;O15551;D3DX19;Q96AP7;Q9Y624;Q9BX67;P14923;Q92692;Q8WUM4;Q8WVV4;P51153;P61225;P61586;A0A1B0GTW1;P50552
GO:0032421	stereocilium bundle	63	8	3.58	0.02574	0.0506866	ADCY6;FCHSD2;MPP1;MYO1C;PAFAH1B1;PKHD1L1;RHOC;TWF2	O43306;E7ENZ2;Q00013;F5H6E2;A0A6Q8PFU3;H0YF65;P08134;Q6IBS0
GO:0043231	intracellular membrane-bounded organelle	12117	719	688.98	0.02587	0.0507688	A1BG;A2M;ABCB6;ABI1;ACE;ACHE;ACO2;ACTB;ACTN1;ACTN2;ACTN4;ACTR2;ACTR3;ADAM10;ADD1;ADH5;AHCY;AHSG;AKAP9;AKR1B1;AKR7A2;ALAD;ALB;ALDOA;ALDOC;ALOX12B;ALOX5AP;AMBP;ANK1;ANK2;ANO10;ANO6;ANPEP;ANTXR2;ANXA1;ANXA11;ANXA2;ANXA3;ANXA4;ANXA6;ANXA7;AP2M1;APCS;APEH;APOA1;APOA2;APOA4;APOA5;APOB;APOC1;APOC3;APOD;APOE;APOH;APOL1;AQP1;ARF3;ARF5;ARF6;ARG1;ARHGAP1;ARHGAP18;ARHGAP45;ARHGDIA;ARHGDIB;ARL6IP5;ARL8B;ARPC1…	P04217;P01023;Q9NP58;A0A0A0MRT6;A0A0A0MSN4;C9J2S3;A0A7I2V3F1;P60709;P12814;P35609;O43707;P61160;P61158;O14672;A0A804HL01;P11766;P23526;C9JV77;A0A0A0MRF6;P15121;H3BLU7;P13716;P02768;P04075;P09972;O75342;A0A087WW23;P02760;P16157;A0A0U1RQN6;C9IYD3;A0A7P0TBC5;P15144;A0A0C4DG84;P04083;P50995;H0YMW4;P12429;P09525;P08133;P20073;A0A087WY71;P02743;C9JIF9;P02647;P02652;P06727;A0A669KB69;P04114;K7ERI9;B0YIW…
GO:0000139	Golgi membrane	649	49	36.9	0.02626	0.0513588	ABCB6;ADAM10;ARF3;ARRB1;B2M;B4GALT1;BCAP31;BSG;CD55;CD59;CDC42;DBNL;DNM2;GABARAPL2;GLIPR2;GNAI3;HLA-A;HLA-B;HLA-C;HLA-DRA;HLA-DRB1;HLA-F;HLA-G;KRAS;LMAN2;LST1;NRAS;PDCD10;PROS1;RAB10;RAB14;RAB1A;RAB1B;RAB21;RAB2A;RAB33B;RAB6A;RAB6B;RAB8A;RHEB;RHOU;ROCK1;RTN3;SLC2A1;SNAP29;ST3GAL6;STK24;TMED9;TRIM23	Q9NP58;O14672;P61204;P49407;P61769;P15291;P51572;A0A7P0TA85;B1AP13;A0A2U3TZL5;P60953;Q9UJU6;P50570;H3BQ50;Q9H4G4;P08754;A0A140T913;A0A1W2PS24;P01891;P05534;P13746;P16188;P18462;P30456;P01889;P10319;P30460;P30485;P30486;P30488;P30490;Q31612;A0A140T9M0;A2AEA2;A0A0G2JH46;P01911;Q9TQE0;P30511;A0A0G2JPQ3;P01116;Q12907;A0A024RCL9;P01111;C9J5C3;A0A0S2Z4L3;P61026;P61106;P62820;Q9H0U4;Q9UL25;P61019;A0A494…
GO:0030315	T-tubule	52	7	2.96	0.02698	0.0525881	ANK2;ATP1A1;ATP2B4;CASQ1;RDX;SLC9A1;SRI	A0A0U1RQN6;P05023;P23634;P31415;A0A2R8Y5S7;P19634;C9J0K6
GO:0005819	spindle	425	34	24.17	0.02841	0.0549317	ANXA11;ARL8B;CALM2;CDC42;CDK1;CHMP4C;CHMP6;CLTC;CTTN;DIAPH1;EPB41;HSPA2;HSPB1;KATNAL2;KIF20B;KIF2A;MAPK1;MAPK14;MAPRE1;MAPRE2;MYH9;PAFAH1B1;PTP4A1;SEPTIN2;SEPTIN6;SEPTIN7;SLC25A5;TUBB;TUBB1;TUBB2A;TUBB4A;TUBB4B;TUBB8;VPS4B	P50995;Q9NVJ2;E7EMB3;P60953;A0A024QZP7;Q96CF2;I3L3E4;A0A087WVQ6;Q14247;A0A0G2JH68;A0A2R8Y7Y3;P54652;P04792;K7EIJ8;Q96Q89;A0A6Q8PFA6;P28482;B4E0K5;Q15691;Q15555;P35579;A0A6Q8PFU3;A0A0D9SGK2;B5MCX3;B1AMS2;E7EPK1;P05141;P07437;Q9H4B7;Q13885;P04350;P68371;Q3ZCM7;O75351
GO:0005753	mitochondrial proton-transporting ATP synthase complex	21	4	1.19	0.02866	0.0549317	ATP5F1A;ATP5F1B;ATP5F1D;ATP5PO	P25705;P06576;P30049;A0A494C0K9
GO:0033162	melanosome membrane	21	4	1.19	0.02866	0.0549317	ABCB6;RAB27A;RAB32;RAB7A	Q9NP58;H3BN55;Q13637;P51149
GO:0045009	chitosome	21	4	1.19	0.02866	0.0549317	ABCB6;RAB27A;RAB32;RAB7A	Q9NP58;H3BN55;Q13637;P51149
GO:0090741	pigment granule membrane	21	4	1.19	0.02866	0.0549317	ABCB6;RAB27A;RAB32;RAB7A	Q9NP58;H3BN55;Q13637;P51149
GO:0098984	neuron to neuron synapse	383	31	21.78	0.03065	0.0585507	ABI1;ADAM10;ADD1;AKAP9;ATP1A1;CAPZB;DBNL;DMTN;DNM2;FABP5;FYN;ITGB1;KALRN;LRRC7;LYN;NCK2;PCBP1;PCBP2;PDLIM5;PHB2;PLXNA4;RAB8A;RHEB;RTN3;RTN4;SDCBP;SLC16A3;SPTBN1;SRC;YWHAH;YWHAZ	A0A0A0MRT6;O14672;A0A804HL01;A0A0A0MRF6;P05023;B1AK88;Q9UJU6;Q08495;P50570;Q01469;P06241;A0A7I2V2F9;A0A804HI83;A0A075B6E9;P07948;O43639;Q15365;F8VXH9;Q96HC4;F5GY37;Q9HCM2;P61006;Q15382;O95197;Q9NQC3;G5EA09;J3KTM6;A0A087WUZ3;P12931;Q04917;P63104
GO:0005622	intracellular anatomical structure	14888	871	846.55	0.03105	0.0591184	A1BG;A2M;ABCB6;ABI1;ACE;ACHE;ACO2;ACP1;ACTB;ACTBL2;ACTC1;ACTN1;ACTN2;ACTN4;ACTR2;ACTR3;ADAM10;ADD1;ADH5;AFM;AGT;AHCY;AHSG;AK1;AKAP9;AKR1B1;AKR7A2;ALAD;ALB;ALDH9A1;ALDOA;ALDOC;ALOX12;ALOX12B;ALOX5AP;AMBP;ANK1;ANK2;ANO10;ANO6;ANPEP;ANTXR2;ANXA1;ANXA11;ANXA2;ANXA3;ANXA4;ANXA5;ANXA6;ANXA7;AP2M1;APCS;APEH;APOA1;APOA2;APOA4;APOA5;APOB;APOC1;APOC3;APOD;APOE;APOH;APOL1;AQP1;ARF3;ARF5;ARF6;ARG1;ARHGAP1;AR…	P04217;P01023;Q9NP58;A0A0A0MRT6;A0A0A0MSN4;C9J2S3;A0A7I2V3F1;P24666;P60709;Q562R1;P68032;P12814;P35609;O43707;P61160;P61158;O14672;A0A804HL01;P11766;P43652;A0A7P0T8D1;P23526;C9JV77;P00568;A0A0A0MRF6;P15121;H3BLU7;P13716;P02768;P49189;P04075;P09972;P18054;O75342;A0A087WW23;P02760;P16157;A0A0U1RQN6;C9IYD3;A0A7P0TBC5;P15144;A0A0C4DG84;P04083;P50995;H0YMW4;P12429;P09525;P08758;P08133;P20073;A0A087WY7…
GO:0031514	motile cilium	254	22	14.44	0.03288	0.062396	ACE;AK1;ANXA1;ATP1A1;ATP1B3;ATP2B4;CALM2;CAPZB;CFAP161;DAAM1;HSP90AA1;HSPD1;PAFAH1B1;PRKACA;PRKAR1A;RAN;RAP1A;SEPTIN2;SEPTIN4;SEPTIN6;SEPTIN7;VDAC2	A0A0A0MSN4;P00568;P04083;P05023;P54709;P23634;E7EMB3;B1AK88;Q6P656;Q9Y4D1;P07900;A0A7I2V2X6;A0A6Q8PFU3;P17612;P10644;B5MDF5;P62834;B5MCX3;J3KSZ7;B1AMS2;E7EPK1;A0A0A0MR02
GO:0048787	presynaptic active zone membrane	32	5	1.82	0.03303	0.0624745	ATP2B4;CANX;P2RX1;STX11;STXBP1	P23634;A0A7P0T937;P51575;O75558;A0A0D9SG72
GO:0005865	striated muscle thin filament	22	4	1.25	0.0335	0.0629493	TPM1;TPM2;TPM3;TPM4	H7BYY1;A7XZE4;P07951;P06753;P67936
GO:0045259	proton-transporting ATP synthase complex	22	4	1.25	0.0335	0.0629493	ATP5F1A;ATP5F1B;ATP5F1D;ATP5PO	P25705;P06576;P30049;A0A494C0K9
GO:0042583	chromaffin granule	13	3	0.74	0.03416	0.0637727	ANXA7;CLU;SRI	P20073;P10909;C9J0K6
GO:0042589	zymogen granule membrane	13	3	0.74	0.03416	0.0637727	RAB27B;STXBP2;VAMP2	O00194;Q15833;F8WCA0
GO:0030427	site of polarized growth	172	16	9.78	0.03619	0.0673306	ABI1;BASP1;CFL1;CIB1;COTL1;CTTN;CYFIP1;DNM2;FLNA;HSP90AA1;HSP90AB1;KIF20B;MYH14;PAFAH1B1;SRC;TWF2	A0A0A0MRT6;P80723;P23528;Q99828;Q14019;Q14247;Q7L576;P50570;P21333;P07900;P08238;Q96Q89;Q7Z406;A0A6Q8PFU3;P12931;Q6IBS0
GO:0005811	lipid droplet	105	11	5.97	0.0363	0.0673306	ANXA2;APOB;BCAP31;CYB5R3;EHD1;FABP4;GAPDH;RAB5C;RAB7A;RAP1B;VCP	H0YMW4;P04114;P51572;P00387;A0A024R571;P15090;P04406;P51148;P51149;P61224;A0A7P0TAW3
GO:0030424	axon	634	47	36.05	0.03798	0.0702203	ABI1;ACTB;ADAM10;ANXA3;AQP1;ARL8B;ATP1A1;ATP6V0D1;BASP1;C4A;C4B;CANX;CFL1;CIB1;CLDN5;CORO1A;CTTN;CYFIP1;DNM2;FLNA;GDI1;HSP90AA1;HSP90AB1;HSPA8;HSPB1;ITGA2;KIF20B;LRRC7;MTPN;MYH14;PAFAH1B1;PARK7;PHB2;PRKCB;RAB21;RAB27B;RHOA;SEPTIN11;SEPTIN4;SEPTIN6;SERPINF1;SPTA1;SPTBN1;SRC;STXBP1;TUBB4A;TWF2	A0A0A0MRT6;P60709;O14672;P12429;A0A494C115;Q9NVJ2;P05023;F5GYQ1;P80723;P0C0L4;P0C0L5;A0A7P0T937;P23528;Q99828;D3DX19;P31146;Q14247;Q7L576;P50570;P21333;P31150;P07900;P08238;P11142;P04792;P17301;Q96Q89;A0A075B6E9;P58546;Q7Z406;A0A6Q8PFU3;Q99497;F5GY37;P05771;Q9UL25;O00194;P61586;D6RDU5;J3KSZ7;B1AMS2;P36955;P02549;A0A087WUZ3;P12931;A0A0D9SG72;P04350;Q6IBS0
GO:0098685	Schaffer collateral - CA1 synapse	94	10	5.34	0.04079	0.0751739	ACTB;ARHGDIA;CAPZB;FYN;ITGB1;PAFAH1B1;PTPRA;RALA;RAP2A;ROCK1	P60709;J3KRE2;B1AK88;P06241;A0A7I2V2F9;A0A6Q8PFU3;P18433;P11233;P10114;Q13464
GO:0031984	organelle subcompartment	1500	101	85.29	0.04098	0.0752827	ABCB6;AKAP9;ALOX5AP;ANTXR2;ANXA7;APOB;ARL6IP5;ASAP2;ATP2A1;ATP2A2;ATP2A3;ATP6AP1;B2M;B4GALT1;BCAP31;BSG;CA4;CALR;CANX;CASQ1;CD59;CDC42;CDK1;CLTC;CYB5R3;CYBA;CYBB;DDOST;DNAJA1;DNM1L;DNM2;EIF5A;ERN1;ERP44;ESYT1;FKBP1A;FLNA;GABARAPL2;GNAI3;HLA-A;HLA-B;HLA-C;HLA-DRA;HLA-DRB1;HLA-F;HLA-G;HSP90B1;HSPA5;KPNB1;KRAS;LMAN2;MGLL;MLEC;NRAS;PANX1;PDCD6;PDIA3;PDIA5;PDIA6;PLP2;PON1;PON3;PROS1;PTGS1;RAB10;RAB13;…	Q9NP58;A0A0A0MRF6;A0A087WW23;A0A0C4DG84;P20073;P04114;O75915;O43150;O14983;P16615;Q93084;A0A0C4DGX8;P61769;P15291;P51572;A0A7P0TA85;P22748;K7EL50;A0A7P0T937;P31415;A0A2U3TZL5;P60953;A0A024QZP7;A0A087WVQ6;P00387;P13498;P04839;A0A0C4DGS1;P31689;O00429;P50570;I3L397;A0A7P0TAB0;Q9BS26;Q9BSJ8;P62942;P21333;H3BQ50;P08754;A0A140T913;A0A1W2PS24;P01891;P05534;P13746;P16188;P18462;P30456;P01889;P10319;P304…
GO:0043218	compact myelin	14	3	0.8	0.04168	0.0760825	ANXA2;CLDN5;JAM3	H0YMW4;D3DX19;Q9BX67
GO:0097524	sperm plasma membrane	14	3	0.8	0.04168	0.0760825	HSP90AA1;HSP90B1;HSPD1	P07900;A0A7P0TAE1;A0A7I2V2X6
GO:0043197	dendritic spine	176	16	10.01	0.04322	0.078644	ACTN1;ACTN2;CANX;CDC42;CTTN;CYFIP1;ITGB1;PPP1CA;PPP1CC;PRKACA;PRKAR2B;RAB8A;RAC1;RHOA;SEPTIN11;STX4	P12814;P35609;A0A7P0T937;P60953;Q14247;Q7L576;A0A7I2V2F9;P62136;F8VYE8;P17612;P31323;P61006;P63000;P61586;D6RDU5;Q12846
GO:0044295	axonal growth cone	24	4	1.36	0.04451	0.0804819	CYFIP1;FLNA;HSP90AA1;HSP90AB1	Q7L576;P21333;P07900;P08238
GO:0098533	ATPase dependent transmembrane transport complex	24	4	1.36	0.04451	0.0804819	ABCB6;ATP1A1;ATP1B3;SLC9A1	Q9NP58;P05023;P54709;P19634
GO:0030672	synaptic vesicle membrane	122	12	6.94	0.0449	0.0806797	ATP6AP1;ATP6V0C;ATP6V0D1;ATP6V1A;DNM1L;RAB11B;RAB27B;RAB35;RAB5B;RAB7A;SYPL1;VAMP2	A0A0C4DGX8;P27449;F5GYQ1;P38606;O00429;Q15907;O00194;F5H157;P61020;P51149;A0A0U1RQT9;F8WCA0
GO:0099501	exocytic vesicle membrane	122	12	6.94	0.0449	0.0806797	ATP6AP1;ATP6V0C;ATP6V0D1;ATP6V1A;DNM1L;RAB11B;RAB27B;RAB35;RAB5B;RAB7A;SYPL1;VAMP2	A0A0C4DGX8;P27449;F5GYQ1;P38606;O00429;Q15907;O00194;F5H157;P61020;P51149;A0A0U1RQT9;F8WCA0
GO:0031672	A band	35	5	1.99	0.04636	0.0830436	ALDOA;ANK1;ANK2;ENO1;SPTBN1	P04075;P16157;A0A0U1RQN6;P06733;A0A087WUZ3
GO:0044309	neuron spine	178	16	10.12	0.04708	0.0840714	ACTN1;ACTN2;CANX;CDC42;CTTN;CYFIP1;ITGB1;PPP1CA;PPP1CC;PRKACA;PRKAR2B;RAB8A;RAC1;RHOA;SEPTIN11;STX4	P12814;P35609;A0A7P0T937;P60953;Q14247;Q7L576;A0A7I2V2F9;P62136;F8VYE8;P17612;P31323;P61006;P63000;P61586;D6RDU5;Q12846
GO:0014069	postsynaptic density	339	27	19.28	0.04886	0.0869799	ABI1;ADAM10;ADD1;AKAP9;ATP1A1;CAPZB;DBNL;DMTN;DNM2;FABP5;FYN;KALRN;LRRC7;LYN;NCK2;PCBP1;PCBP2;PDLIM5;PHB2;RAB8A;RHEB;RTN3;RTN4;SDCBP;SLC16A3;SPTBN1;SRC	A0A0A0MRT6;O14672;A0A804HL01;A0A0A0MRF6;P05023;B1AK88;Q9UJU6;Q08495;P50570;Q01469;P06241;A0A804HI83;A0A075B6E9;P07948;O43639;Q15365;F8VXH9;Q96HC4;F5GY37;P61006;Q15382;O95197;Q9NQC3;G5EA09;J3KTM6;A0A087WUZ3;P12931
GO:0005929	cilium	742	53	42.19	0.05124	0.0909352	ACE;ADCY6;AK1;ANXA1;ARR3;ATP1A1;ATP1B3;ATP2B4;BSG;CALM2;CAPZB;CCT8;CFAP161;DAAM1;DYNLL2;DZIP1;EHD1;EHD3;EZR;GNAQ;GNB1;GPI;HSP90AA1;HSPD1;KIF2A;LCA5;MAPRE1;PAFAH1B1;PIP4K2A;PKM;PRKACA;PRKACB;PRKAR1A;PRKAR2B;PTGS1;RAB10;RAB14;RAB15;RAB27A;RAB8A;RABEP2;RAN;RAP1A;RP2;SEPTIN2;SEPTIN4;SEPTIN6;SEPTIN7;SNAP29;STOML3;SUFU;TUBB4A;VDAC2	A0A0A0MSN4;O43306;P00568;P04083;A0A087WWQ5;P05023;P54709;P23634;A0A7P0TA85;E7EMB3;B1AK88;P50990;Q6P656;Q9Y4D1;Q96FJ2;Q86YF9;A0A024R571;Q9NZN3;E7EQR4;P50148;P62873;A0A2U3TZU2;P07900;A0A7I2V2X6;A0A6Q8PFA6;Q86VQ0;Q15691;A0A6Q8PFU3;P48426;A0A804F6T5;P14618;P17612;P22694;P10644;P31323;A0A087X296;P61026;P61106;A0A2R8YFB8;H3BN55;P61006;B4DHR0;B5MDF5;P62834;O75695;B5MCX3;J3KSZ7;B1AMS2;E7EPK1;O95721;Q8TAV…
GO:0030426	growth cone	167	15	9.5	0.05357	0.0947777	ABI1;BASP1;CFL1;CIB1;CTTN;CYFIP1;DNM2;FLNA;HSP90AA1;HSP90AB1;KIF20B;MYH14;PAFAH1B1;SRC;TWF2	A0A0A0MRT6;P80723;P23528;Q99828;Q14247;Q7L576;P50570;P21333;P07900;P08238;Q96Q89;Q7Z406;A0A6Q8PFU3;P12931;Q6IBS0
GO:0005635	nuclear envelope	497	37	28.26	0.05711	0.100731	ALOX5AP;AMBP;ANXA11;ANXA4;APEH;AQP1;ATP2A3;BANF1;CALR;CANX;CHMP4C;CHMP6;CLIC1;CPNE1;CYBB;EIF5A;ENO1;ERBIN;ERN1;GAPDH;GNAQ;GNAZ;IST1;KPNB1;LMNA;MVP;PAFAH1B1;RAC2;RAN;RTN4;S100A6;SDCBP;SH3BGRL2;SLC16A3;TMEM109;TUBB;VPS4B	A0A087WW23;P02760;P50995;P09525;C9JIF9;A0A494C115;Q93084;O75531;K7EL50;A0A7P0T937;Q96CF2;I3L3E4;O00299;B0QZ18;P04839;I3L397;P06733;B4DIP2;A0A7P0TAB0;P04406;P50148;P19086;H3BMU1;Q14974;A0A6Q8PF59;H3BNF6;A0A6Q8PFU3;P15153;B5MDF5;Q9NQC3;P06703;G5EA09;Q9UJC5;J3KTM6;Q9BVC6;P07437;O75351
GO:0036379	myofilament	26	4	1.48	0.05731	0.100774	TPM1;TPM2;TPM3;TPM4	H7BYY1;A7XZE4;P07951;P06753;P67936
GO:0001669	acrosomal vesicle	141	13	8.02	0.05833	0.102255	BSG;CALR;CD46;FLOT2;MFGE8;PRKACA;RAB2A;RAB6A;SERPINA5;TBXA2R;TCP1;TUBA8;VDAC2	A0A7P0TA85;K7EL50;P15529;E7EMK3;Q08431;P17612;P61019;P20340;P05154;P21731;P17987;C9J2C0;A0A0A0MR02
GO:0098985	asymmetric, glutamatergic, excitatory synapse	16	3	0.91	0.05897	0.102751	ITGB1;PLXNA4;YWHAH	A0A7I2V2F9;Q9HCM2;Q04917
GO:0099091	postsynaptic specialization, intracellular component	16	3	0.91	0.05897	0.102751	DNM2;LYN;SRC	P50570;P07948;P12931
GO:0099572	postsynaptic specialization	363	28	20.64	0.06299	0.109424	ABI1;ADAM10;ADD1;AKAP9;ATP1A1;CAPZB;DBNL;DMTN;DNM2;FABP5;FYN;HSPA8;KALRN;LRRC7;LYN;NCK2;PCBP1;PCBP2;PDLIM5;PHB2;RAB8A;RHEB;RTN3;RTN4;SDCBP;SLC16A3;SPTBN1;SRC	A0A0A0MRT6;O14672;A0A804HL01;A0A0A0MRF6;P05023;B1AK88;Q9UJU6;Q08495;P50570;Q01469;P06241;P11142;A0A804HI83;A0A075B6E9;P07948;O43639;Q15365;F8VXH9;Q96HC4;F5GY37;P61006;Q15382;O95197;Q9NQC3;G5EA09;J3KTM6;A0A087WUZ3;P12931
GO:0071782	endoplasmic reticulum tubular network	27	4	1.54	0.06438	0.111502	KPNB1;RAB10;RTN4;STIM1	Q14974;P61026;Q9NQC3;E9PNJ4
GO:0042613	MHC class II protein complex	17	3	0.97	0.06869	0.118254	B2M;HLA-DRA;HLA-DRB1	P61769;A0A0G2JH46;P01911;Q9TQE0
GO:0098637	protein complex involved in cell-matrix adhesion	17	3	0.97	0.06869	0.118254	EMILIN1;MMRN1;VTN	Q9Y6C2;Q13201;P04004
GO:0098802	plasma membrane signaling receptor complex	321	25	18.25	0.06925	0.118862	B2M;CALCRL;EMILIN1;FLNA;GP1BA;GP1BB;GP5;GP9;ITGA2;ITGA2B;ITGA5;ITGA6;ITGAL;ITGAM;ITGB1;ITGB2;ITGB3;ITGB5;LYN;PTPN6;SDCBP;SYK;TF;TFRC;TRBV24-1	P61769;Q16602;Q9Y6C2;P21333;A0A0C4DGZ8;P13224;P40197;P14770;P17301;P08514;P08648;P23229;P20701;P11215;A0A7I2V2F9;A0A494C0X7;P05106;H7C580;P07948;P29350;G5EA09;P43405;P02787;P02786;A0A075B6N3
GO:0070160	tight junction	131	12	7.45	0.06968	0.119244	ACTB;CLDN3;CLDN5;ESAM;F11R;JAM3;PDCD6IP;POF1B;RAB13;RAP2B;TJP2;VASP	P60709;O15551;D3DX19;Q96AP7;Q9Y624;Q9BX67;Q8WUM4;Q8WVV4;P51153;P61225;A0A1B0GTW1;P50552
GO:0005796	Golgi lumen	104	10	5.91	0.07161	0.119603	DEFA1;F10;F2;F9;LUM;PROC;PROS1;RAB33B;TGFB1;VTN	P59665;P00742;P00734;P00740;P51884;E7END6;A0A0S2Z4L3;A0A494C0Z5;A0A499FJK2;P04004
GO:0033176	proton-transporting V-type ATPase complex	28	4	1.59	0.07187	0.119603	ATP6AP1;ATP6V0C;ATP6V0D1;ATP6V1A	A0A0C4DGX8;P27449;F5GYQ1;P38606
GO:0005915	zonula adherens	8	2	0.45	0.07197	0.119603	JUP;NECTIN2	P14923;Q92692
GO:0030056	hemidesmosome	8	2	0.45	0.07197	0.119603	ERBIN;JUP	B4DIP2;P14923
GO:0036056	filtration diaphragm	8	2	0.45	0.07197	0.119603	PODXL;TRPC6	O00592;Q9Y210
GO:0036057	slit diaphragm	8	2	0.45	0.07197	0.119603	PODXL;TRPC6	O00592;Q9Y210
GO:0061200	clathrin-sculpted gamma-aminobutyric acid transport vesicle	8	2	0.45	0.07197	0.119603	HSPA8;VAMP2	P11142;F8WCA0
GO:0061202	clathrin-sculpted gamma-aminobutyric acid transport vesicle membrane	8	2	0.45	0.07197	0.119603	HSPA8;VAMP2	P11142;F8WCA0
GO:0097179	protease inhibitor complex	8	2	0.45	0.07197	0.119603	SERPINA5;SERPINB6	P05154;A0A024QZX5
GO:0098690	glycinergic synapse	8	2	0.45	0.07197	0.119603	HSPA8;ITGB3	P11142;P05106
GO:0097225	sperm midpiece	52	6	2.96	0.07346	0.121728	ACE;CALM2;HSP90AA1;HSPD1;RAP1A;VDAC2	A0A0A0MSN4;E7EMB3;P07900;A0A7I2V2X6;P62834;A0A0A0MR02
GO:0031904	endosome lumen	40	5	2.27	0.07474	0.123493	APOB;B2M;CD63;CTSD;RAB32	P04114;P61769;F8VNT9;A0A1B0GV23;Q13637
GO:0005798	Golgi-associated vesicle	92	9	5.23	0.07771	0.128032	ADAM10;CLTC;PI4KA;RAB13;RAB14;RAB27B;RAB8A;RAB8B;TMED9	O14672;A0A087WVQ6;P42356;P51153;P61106;O00194;P61006;Q92930;Q9BVK6
GO:0043034	costamere	18	3	1.02	0.07907	0.129531	ANK2;FLNC;VCL	A0A0U1RQN6;Q14315;P18206
GO:0090533	cation-transporting ATPase complex	18	3	1.02	0.07907	0.129531	ATP1A1;ATP1B3;SLC9A1	P05023;P54709;P19634
GO:0034704	calcium channel complex	79	8	4.49	0.07947	0.129816	ATP2A1;CALM2;FKBP1A;HSPA2;MCU;PDE4D;PRKACA;PTPA	O14983;E7EMB3;P62942;P54652;Q8NE86;Q08499;P17612;A0A804CD06
GO:0036019	endolysosome	29	4	1.65	0.07979	0.12997	ABCB6;AP2M1;CLTC;HRG	Q9NP58;A0A087WY71;A0A087WVQ6;P04196
GO:0005876	spindle microtubule	81	8	4.61	0.08896	0.143976	CALM2;CDK1;CHMP4C;CHMP6;CLTC;KIF2A;MAPRE1;PAFAH1B1	E7EMB3;A0A024QZP7;Q96CF2;I3L3E4;A0A087WVQ6;A0A6Q8PFA6;Q15691;A0A6Q8PFU3
GO:0032437	cuticular plate	9	2	0.51	0.08914	0.143976	SPTA1;SPTBN1	P02549;A0A087WUZ3
GO:0042584	chromaffin granule membrane	9	2	0.51	0.08914	0.143976	ANXA7;SRI	P20073;C9J0K6
GO:0032433	filopodium tip	19	3	1.08	0.09009	0.145103	ABI1;CIB1;CYFIP1	A0A0A0MRT6;Q99828;Q7L576

## Sheet: comparison between groups 
Table S2: List of SEV proteins differentially expressed between groups, T2D (n=5), IR-NDM (n=5) and IS-NDM (n=5), after 4-weeks detraining
Protein	Gene	Uniprot ID	group	q-value	FC between groups	Score	SP
Cell division cycle 2, G1 to S and G2 to M, isoform CRA_a (Cyclin-dependent kinase 1)	CDK1	A0A024QZP7	T2D / IR-NDM	0.023784	0.184743	0.456	NO SP
Cell division cycle 2, G1 to S and G2 to M, isoform CRA_a (Cyclin-dependent kinase 1)	CDK1	A0A024QZP7	T2D / IS-NDM	0.0473265	0.416	0.456	NO SP
T cell receptor beta variable 24-1	TRBV24-1	A0A075B6N3	T2D / IR-NDM	0.0106421	0.203563	0.660	YES
Probable non-functional immunoglobulin kappa variable 2D-24	IGKV2D-24	A0A075B6R9	T2D / IR-NDM	0.00832514	0.57018	0.914	YES
C-Maf-inducing protein	CMIP	A0A087WU05	IR-NDM / IS-NDM	0.0258998	2.00209	0.553	NO SP
C-Maf-inducing protein	CMIP	A0A087WU05	T2D / IR-NDM	0.00700536	0.333861	0.553	NO SP
Proteasome chain 13 (Proteasome component C10-II) (Proteasome subunit beta type-3) (Proteasome theta chain) (Fragment)	PSMB3	A0A087WUL2	IR-NDM / IS-NDM	0.0106421	1.60434	0.550	NO SP
Proteasome chain 13 (Proteasome component C10-II) (Proteasome subunit beta type-3) (Proteasome theta chain) (Fragment)	PSMB3	A0A087WUL2	T2D / IR-NDM	0.00491488	0.507992	0.550	NO SP
Inter-alpha-trypsin inhibitor heavy chain H3	ITIH3	A0A087WW43	T2D / IR-NDM	0.0279944	0.418464	0.827	YES
Glutathione peroxidase	GPX3	A0A087X1J7	T2D / IR-NDM	0.00994304	0.51033	0.811	YES
Cyclooxygenase-1 (EC 1.14.99.1) (Prostaglandin G/H synthase 1) (Prostaglandin H2 synthase 1) (Prostaglandin-endoperoxide synthase 1)	PTGS1	A0A087X296	T2D / IR-NDM	0.0428427	0.552065	0.929	YES
Angiotensin-converting enzyme (EC 3.4.-.-)	ACE	A0A0A0MSN4	T2D / IR-NDM	0.0181484	2.23101	0.863	YES
Protein TMED7-TICAM2	TMED7-TICAM2	A0A0A6YYA0	IR-NDM / IS-NDM	0.0250096	0.634349	0.857	YES
Immunoglobulin heavy variable 6-1	IGHV6-1	A0A0B4J1U7	T2D / IR-NDM	0.0211488	0.381662	0.826	YES
Immunoglobulin heavy variable 2-26	IGHV2-26	A0A0B4J1V2	T2D / IR-NDM	0.00107291	0.428672	0.736	YES
Immunoglobulin heavy variable 3-73	IGHV3-73	A0A0B4J1V6	T2D / IR-NDM	0.0165334	0.454064	0.831	YES
Immunoglobulin heavy variable 3-43	IGHV3-43	A0A0B4J1X8	T2D / IR-NDM	0.0195117	0.370356	0.845	YES
Immunoglobulin kappa variable 1D-13	IGKV1D-13	A0A0B4J2D9	T2D / IS-NDM	0.00127924	0.134928	0.842	YES
V-type proton ATPase subunit S1 (Fragment)	ATP6AP1	A0A0C4DGX8	IR-NDM / IS-NDM	0.0156678	2.08988	0.292	NO SP
V-type proton ATPase subunit S1 (Fragment)	ATP6AP1	A0A0C4DGX8	T2D / IR-NDM	0.00994304	0.36888	0.292	NO SP
Probable non-functional immunoglobulin heavy variable 3-35	IGHV3-35	A0A0C4DH35	IR-NDM / IS-NDM	0.0315445	0.32614	0.806	YES
Immunoglobulin kappa variable 1-12	IGKV1-12	A0A0C4DH73	T2D / IR-NDM	0.0326667	0.409283	0.769	YES
Protein tyrosine phosphatase type IVA 1	PTP4A1	A0A0D9SGK2	T2D / IR-NDM	0.0349595	0.359092	0.827	NCSP
HLA class II histocompatibility antigen, DR alpha chain	HLA-DRA	A0A0G2JH46	T2D / IR-NDM	0.042868	3.76175	0.739	YES
HLA class I histocompatibility antigen, alpha chain G	HLA-G	A0A0G2JPQ3	T2D / IR-NDM	0.0160182	0.0481794	0.777	YES
HLA class I histocompatibility antigen, alpha chain G	HLA-G	A0A0G2JPQ3	T2D / IS-NDM	1.31311e-06	0.0359054	0.777	YES
Immunoglobulin heavy variable 3-64D	IGHV3-64D	A0A0J9YX35	T2D / IR-NDM	0.0381434	0.36787	0.879	YES
Histone H2A	hCG_2039566	A0A0U1RR32	T2D / IS-NDM	0.0424468	1.763	0.620	NCSP
HLA class I histocompatibility antigen, A alpha chain	HLA-A	A0A140T913	IR-NDM / IS-NDM	0.0237239	2.3241	0.813	YES
HLA class I histocompatibility antigen, A alpha chain	HLA-A	A0A140T913	T2D / IS-NDM	0.0260176	4.99248	0.813	YES
Selenoprotein P (Fragment)	SELENOP	A0A182DWH7	T2D / IR-NDM	0.0473265	0.434415	0.801	YES
Keratin, type I cytoskeletal 10	KRT10	A0A1B0GVI3	T2D / IS-NDM	0.00799832	1.90573	0.111	NO SP
Uncharacterized protein KIAA1614 (Fragment)	KIAA1614	A0A1W2PPL5	T2D / IR-NDM	0.0181508	0.185805	0.834	NCSP
HLA class I histocompatibility antigen, A alpha chain	HLA-A	A0A1W2PS24	IR-NDM / IS-NDM	0.0424468	2.88666	0.850	YES
HLA class I histocompatibility antigen, A alpha chain	HLA-A	A0A1W2PS24	T2D / IR-NDM	0.0273907	0.302132	0.850	YES
Glutathione synthetase (GSH-S) (EC 6.3.2.3)	GSS	A0A2R8Y430	T2D / IS-NDM	0.0228896	2.31926	0.499	NO SP
Anoctamin	ANO4	A0A2R8Y532	IR-NDM / IS-NDM	0.0130811	0.264598	0.571	NO SP
Flavin reductase (NADPH)	BLVRB	A0A2R8Y7Y9	T2D / IR-NDM	0.0436325	0.284411	0.910	NO SP
Cellular repressor of E1A-stimulated genes 1, isoform CRA_a (Protein CREG1)	CREG1	A0A3B3IRL2	T2D / IR-NDM	0.0457382	2.19381	0.860	YES
Tetraspanin-9 (Fragment)	TSPAN9	A0A3B3IST1	T2D / IR-NDM	0.0481822	0.637903	0.126	NO SP
Uncharacterized protein	N/A	A0A3B3ISV5	T2D / IR-NDM	0.0424468	0.357224	0.523	NO SP
Uncharacterized protein	N/A	A0A3B3ISV5	T2D / IS-NDM	0.0404778	0.607946	0.523	NO SP
TGc domain-containing protein		A0A494C0J7	T2D / IS-NDM	0.0305585	1.93655	0.504	NO SP
Integrin beta	ITGB2	A0A494C0X7	T2D / IS-NDM	0.00711379	1.76297	0.902	YES
Ras-related protein Rab-33B	RAB33B	A0A494C0Z5	T2D / IR-NDM	0.0247415	0.622942	0.775	NCSP
Aquaporin-1 (Aquaporin-CHIP) (Water channel protein for red blood cells and kidney proximal tubule) (Fragment)	AQP1	A0A494C115	T2D / IR-NDM	0.0327305	2.23774	0.267	NO SP
Xaa-Pro dipeptidase (Fragment)	PEPD	A0A494C165	T2D / IR-NDM	0.0106421	1.77604	0.405	NO SP
RIPOR family member 3	RIPOR3	A0A499FJE4	T2D / IR-NDM	0.0483701	0.206653	0.297	NO SP
Histone H3	H3-3A	A0A590UJJ6	IR-NDM / IS-NDM	0.0228896	2.11578	0.810	NCSP
Histone H3	H3-3A	A0A590UJJ6	T2D / IS-NDM	0.0106769	1.60454	0.810	NCSP
Prelamin-A/C	LMNA	A0A6Q8PF59	IR-NDM / IS-NDM	0.0214558	0.556897	0.696	NCSP
Prelamin-A/C	LMNA	A0A6Q8PF59	T2D / IS-NDM	0.0117706	0.552259	0.696	NCSP
Folate gamma-glutamyl hydrolase (EC 3.4.19.9)	GGH	A0A7I2V5P2	IR-NDM / IS-NDM	0.00994304	2.64933	0.827	YES
Folate gamma-glutamyl hydrolase (EC 3.4.19.9)	GGH	A0A7I2V5P2	T2D / IR-NDM	0.0382481	0.508618	0.827	YES
Reelin	RELN	A0A7P0TA83	IR-NDM / IS-NDM	0.0112598	1.86109	0.807	YES
E3 ubiquitin-protein ligase TRIM9	TRIM9	A0A804HIL7	T2D / IR-NDM	0.0203292	0.424846	0.429	NO SP
HLA class I histocompatibility antigen, C alpha chain	HLA-C	A2AEA2	IR-NDM / IS-NDM	0.00298546	1.65928	0.811	YES
Myoglobin (Fragment)	MB	B0QYF8	IR-NDM / IS-NDM	0.0482291	11.1602	0.334	NO SP
Myoglobin (Fragment)	MB	B0QYF8	T2D / IS-NDM	0.0399846	6.49735	0.334	NO SP
Copine-1 (HCG38213, isoform CRA_b)	CPNE1	B0QZ18	IR-NDM / IS-NDM	0.0211488	2.69029	0.589	NO SP
Copine-1 (HCG38213, isoform CRA_b)	CPNE1	B0QZ18	T2D / IS-NDM	0.00832514	2.44665	0.589	NO SP
CD58 antigen, (Lymphocyte function-associated antigen 3), isoform CRA_c (Lymphocyte function-associated antigen 3)	CD58	B1AMW1	T2D / IR-NDM	0.00905819	1.57858	0.547	NO SP
Calcium-binding protein 39-like	CAB39L	B7ZBJ4	T2D / IS-NDM	0.00295533	0.416836	0.677	NCSP
Sorcin	SRI	C9J0K6	IR-NDM / IS-NDM	0.0411889	1.90828	0.786	NCSP
CKLF-like MARVEL transmembrane domain-containing protein 5	CMTM5	C9JAI6	T2D / IR-NDM	0.0111042	0.166101	0.791	NCSP
Fibrinogen gamma chain	FGG	C9JC84	T2D / IR-NDM	0.0485484	4.31893	0.808	YES
Cytochrome c (Fragment)	CYCS	C9JFR7	IR-NDM / IS-NDM	0.00321432	1.74302	0.470	NO SP
Cytochrome c (Fragment)	CYCS	C9JFR7	T2D / IR-NDM	0.00232942	0.504323	0.470	NO SP
Tissue factor pathway inhibitor (Fragment)	TFPI	C9JKV3	T2D / IR-NDM	0.00218453	0.384357	0.774	YES
Tissue factor pathway inhibitor (Fragment)	TFPI	C9JKV3	T2D / IS-NDM	0.0160182	0.193493	0.774	YES
Monocyte differentiation antigen CD14 (Myeloid cell-specific leucine-rich glycoprotein) (Fragment)	CD14	D6RFL4	T2D / IR-NDM	0.0106421	0.390326	0.877	YES
Monocyte differentiation antigen CD14 (Myeloid cell-specific leucine-rich glycoprotein) (Fragment)	CD14	D6RFL4	T2D / IS-NDM	0.024016	0.438889	0.877	YES
Endoglin	ENG	F5GX88	T2D / IR-NDM	0.00669278	2.76797	0.437	NO SP
V-type proton ATPase subunit	ATP6V0D1	F5GYQ1	T2D / IS-NDM	0.0247415	2.40906	0.534	NO SP
Synaptobrevin-2 (Vesicle-associated membrane protein 2)	VAMP2	F8WCA0	T2D / IS-NDM	0.0331558	1.96401	0.789	NCSP
Corneodesmosin	CDSN	G8JLG2	T2D / IS-NDM	0.0291681	3.06981	0.915	YES
Secretory carrier-associated membrane protein (Secretory carrier membrane protein)	SCAMP2	H3BN93	T2D / IS-NDM	0.0108528	2.69052	0.310	NO SP
Grancalcin	GCA	H7BXD5	T2D / IS-NDM	0.0321767	1.86477	0.768	NCSP
S-formylglutathione hydrolase (EC 3.1.2.12) (Fragment)	ESD	H7BZT7	T2D / IR-NDM	0.0035258	0.458993	0.466	NO SP
39S ribosomal protein L19, mitochondrial (Fragment)	MRPL19	H7C2J0	T2D / IR-NDM	0.0216069	0.34677	0.641	NCSP
39S ribosomal protein L19, mitochondrial (Fragment)	MRPL19	H7C2J0	T2D / IS-NDM	0.0434449	0.283368	0.641	NCSP
Protein-serine/threonine phosphatase (EC 3.1.3.16) (Fragment)	CTDSPL	H7C2S4	T2D / IS-NDM	0.0120137	0.493544	0.691	NCSP
Tyrosine-protein kinase (EC 2.7.10.2)	YES1	J3QRU1	T2D / IR-NDM	0.00749771	0.645841	0.446	NO SP
Claudin-3 (Clostridium perfringens enterotoxin receptor 2) (CPE-R 2) (CPE-receptor 2) (Rat ventral prostate.1 protein homolog) (hRVP1)	CLDN3	O15551	T2D / IS-NDM	0.0195117	0.543987	0.350	NO SP
Histone H2B type 1-K (H2B K) (HIRA-interacting protein 1)	H2BC12	O60814	IR-NDM / IS-NDM	0.00700536	1.8554	0.305	NO SP
Histone H2B type 1-K (H2B K) (HIRA-interacting protein 1)	H2BC12	O60814	T2D / IR-NDM	0.0226144	0.632331	0.305	NO SP
Programmed cell death protein 6 (Apoptosis-linked gene 2 protein homolog) (ALG-2)	PDCD6	O75340	IR-NDM / IS-NDM	0.0142939	2.21314	0.773	NCSP
Serpin B7 (Megsin) (TP55)	SERPINB7	O75635	T2D / IS-NDM	0.0260176	0.429846	0.475	NO SP
Protein XRP2	RP2	O75695	IR-NDM / IS-NDM	0.0454903	2.00777	0.557	NO SP
Keratin, type I cuticular Ha7 (Hair keratin, type I Ha7) (Keratin-37) (K37)	KRT37	O76014	IR-NDM / IS-NDM	0.00994304	11.4145	0.466	NO SP
Keratin, type I cuticular Ha7 (Hair keratin, type I Ha7) (Keratin-37) (K37)	KRT37	O76014	T2D / IS-NDM	0.00282904	14.3219	0.466	NO SP
Serine/threonine-protein kinase 10 (EC 2.7.11.1) (Lymphocyte-oriented kinase)	STK10	O94804	T2D / IR-NDM	0.0498674	1.92061	0.606	NCSP
CSC1-like protein 1 (Transmembrane protein 63A)	TMEM63A	O94886	IR-NDM / IS-NDM	0.0457382	2.62571	0.378	NO SP
CSC1-like protein 1 (Transmembrane protein 63A)	TMEM63A	O94886	T2D / IR-NDM	0.00906514	0.216727	0.378	NO SP
CSC1-like protein 1 (Transmembrane protein 63A)	TMEM63A	O94886	T2D / IS-NDM	0.0160132	0.569063	0.378	NO SP
Reticulon-3 (Homolog of ASY protein) (HAP) (Neuroendocrine-specific protein-like 2) (NSP-like protein 2) (Neuroendocrine-specific protein-like II) (NSP-like protein II) (NSPLII)	RTN3	O95197	T2D / IR-NDM	0.0416466	0.469889	0.359	NO SP
Apolipoprotein M (Apo-M) (ApoM) (Protein G3a)	APOM	O95445	T2D / IR-NDM	0.0308964	0.42494	0.576	YES
N(G),N(G)-dimethylarginine dimethylaminohydrolase 2 (DDAH-2) (Dimethylarginine dimethylaminohydrolase 2) (EC 3.5.3.18) (DDAHII) (Dimethylargininase-2) (Protein G6a) (S-phase protein)	DDAH2	O95865	IR-NDM / IS-NDM	0.0108528	1.84112	0.598	NO SP
N(G),N(G)-dimethylarginine dimethylaminohydrolase 2 (DDAH-2) (Dimethylarginine dimethylaminohydrolase 2) (EC 3.5.3.18) (DDAHII) (Dimethylargininase-2) (Protein G6a) (S-phase protein)	DDAH2	O95865	T2D / IR-NDM	0.00882318	0.511373	0.598	NO SP
Megakaryocyte and platelet inhibitory receptor G6b (Protein G6b)	MPIG6B	O95866	T2D / IR-NDM	0.0252802	0.516142	0.759	YES
Immunoglobulin kappa variable 1D-16 (Ig kappa chain V-I region HK146) (Ig kappa chain V-I region HK189)	IGKV1D-16	P01601	T2D / IR-NDM	0.0195117	2.24983	0.840	YES
Immunoglobulin lambda variable 2-23 (Ig lambda chain V-II region NEI)	IGLV2-23	P01705	T2D / IR-NDM	3.62275e-05	0.389582	0.879	YES
Fibrinogen alpha chain [Cleaved into: Fibrinopeptide A; Fibrinogen alpha chain]	FGA	P02671	T2D / IR-NDM	0.00582983	1.78285	0.812	YES
Complement component C9 [Cleaved into: Complement component C9a; Complement component C9b]	C9	P02748	T2D / IR-NDM	0.0482979	0.521414	0.606	YES
Fibronectin (FN) (Cold-insoluble globulin) (CIG) [Cleaved into: Anastellin; Ugl-Y1; Ugl-Y2; Ugl-Y3]	FN1	P02751	IR-NDM / IS-NDM	0.0374893	0.546156	0.598	YES
Platelet factor 4 (PF-4) (C-X-C motif chemokine 4) (Iroplact) (Oncostatin-A) [Cleaved into: Platelet factor 4, short form (Endothelial cell growth inhibitor)]	PF4	P02776	T2D / IS-NDM	0.0460757	0.5808	0.861	YES
Annexin A1 (Annexin I) (Annexin-1) (Calpactin II) (Calpactin-2) (Chromobindin-9) (Lipocortin I) (Phospholipase A2 inhibitory protein) (p35) [Cleaved into: Annexin Ac2-26]	ANXA1	P04083	IR-NDM / IS-NDM	0.00491488	2.2571	0.511	NO SP
Annexin A1 (Annexin I) (Annexin-1) (Calpactin II) (Calpactin-2) (Chromobindin-9) (Lipocortin I) (Phospholipase A2 inhibitory protein) (p35) [Cleaved into: Annexin Ac2-26]	ANXA1	P04083	T2D / IS-NDM	8.63732e-06	2.35958	0.511	NO SP
Keratin, type II cytoskeletal 1 (67 kDa cytokeratin) (Cytokeratin-1) (CK-1) (Hair alpha protein) (Keratin-1) (K1) (Type-II keratin Kb1)	KRT1	P04264	IR-NDM / IS-NDM	0.0485484	1.93278	0.099	NO SP
von Willebrand factor (vWF) [Cleaved into: von Willebrand antigen 2 (von Willebrand antigen II)]	VWF	P04275	T2D / IR-NDM	0.0146774	2.26001	0.922	YES
Immunoglobulin kappa variable 1-16 (Ig kappa chain V-I region BAN)	IGKV1-16	P04430	IR-NDM / IS-NDM	0.0349595	0.524233	0.841	YES
Dolichyl-diphosphooligosaccharide--protein glycosyltransferase subunit 2 (Dolichyl-diphosphooligosaccharide--protein glycosyltransferase 63 kDa subunit) (RIBIIR) (Ribophorin II) (RPN-II) (Ribophorin-2)	RPN2	P04844	IR-NDM / IS-NDM	0.00192985	1.52444	0.872	YES
Sodium/potassium-transporting ATPase subunit alpha-1 (Na(+)/K(+) ATPase alpha-1 subunit) (EC 7.2.2.13) (Sodium pump subunit alpha-1)	ATP1A1	P05023	T2D / IR-NDM	0.0237239	1.54067	0.591	NO SP
Protein S100-A8 (Calgranulin-A) (Calprotectin L1L subunit) (Cystic fibrosis antigen) (CFAG) (Leukocyte L1 complex light chain) (Migration inhibitory factor-related protein 8) (MRP-8) (p8) (S100 calcium-binding protein A8) (Urinary stone protein band A)	S100A8	P05109	IR-NDM / IS-NDM	0.0195117	1.86447	0.280	NO SP
Protein S100-A8 (Calgranulin-A) (Calprotectin L1L subunit) (Cystic fibrosis antigen) (CFAG) (Leukocyte L1 complex light chain) (Migration inhibitory factor-related protein 8) (MRP-8) (p8) (S100 calcium-binding protein A8) (Urinary stone protein band A)	S100A8	P05109	T2D / IS-NDM	0.0267798	2.1008	0.280	NO SP
Coagulation factor XIII B chain (Fibrin-stabilizing factor B subunit) (Protein-glutamine gamma-glutamyltransferase B chain) (Transglutaminase B chain)	F13B	P05160	T2D / IR-NDM	0.00645997	0.558458	0.771	YES
Myeloperoxidase (MPO) (EC 1.11.2.2) [Cleaved into: Myeloperoxidase; 89 kDa myeloperoxidase; 84 kDa myeloperoxidase; Myeloperoxidase light chain; Myeloperoxidase heavy chain]	MPO	P05164	T2D / IR-NDM	0.0236422	1.72519	0.581	YES
Myeloperoxidase (MPO) (EC 1.11.2.2) [Cleaved into: Myeloperoxidase; 89 kDa myeloperoxidase; 84 kDa myeloperoxidase; Myeloperoxidase light chain; Myeloperoxidase heavy chain]	MPO	P05164	T2D / IS-NDM	0.0101372	2.02825	0.581	YES
Intercellular adhesion molecule 1 (ICAM-1) (Major group rhinovirus receptor) (CD antigen CD54)	ICAM1	P05362	T2D / IR-NDM	0.00799832	4.95081	0.819	YES
Myosin light chain 1/3, skeletal muscle isoform (MLC1/MLC3) (MLC1F/MLC3F) (Myosin light chain alkali 1/2) (Myosin light chain A1/A2)	MYL1	P05976	T2D / IR-NDM	0.0367307	0.334906	0.655	NCSP
Annexin A6 (67 kDa calelectrin) (Annexin VI) (Annexin-6) (Calphobindin-II) (CPB-II) (Chromobindin-20) (Lipocortin VI) (Protein III) (p68) (p70)	ANXA6	P08133	T2D / IS-NDM	0.00127924	1.59214	0.334	NO SP
Annexin A5 (Anchorin CII) (Annexin V) (Annexin-5) (Calphobindin I) (CPB-I) (Endonexin II) (Lipocortin V) (Placental anticoagulant protein 4) (PP4) (Placental anticoagulant protein I) (PAP-I) (Thromboplastin inhibitor) (Vascular anticoagulant-alpha) (VAC-alpha)	ANXA5	P08758	IR-NDM / IS-NDM	0.0244911	1.79663	0.550	NO SP
Annexin A5 (Anchorin CII) (Annexin V) (Annexin-5) (Calphobindin I) (CPB-I) (Endonexin II) (Lipocortin V) (Placental anticoagulant protein 4) (PP4) (Placental anticoagulant protein I) (PAP-I) (Thromboplastin inhibitor) (Vascular anticoagulant-alpha) (VAC-alpha)	ANXA5	P08758	T2D / IS-NDM	0.0106421	1.91265	0.550	NO SP
Annexin A4 (35-beta calcimedin) (Annexin IV) (Annexin-4) (Carbohydrate-binding protein p33/p41) (Chromobindin-4) (Endonexin I) (Lipocortin IV) (P32.5) (PP4-X) (Placental anticoagulant protein II) (PAP-II) (Protein II)	ANXA4	P09525	IR-NDM / IS-NDM	0.0181484	2.48352	0.439	NO SP
Annexin A4 (35-beta calcimedin) (Annexin IV) (Annexin-4) (Carbohydrate-binding protein p33/p41) (Chromobindin-4) (Endonexin I) (Lipocortin IV) (P32.5) (PP4-X) (Placental anticoagulant protein II) (PAP-II) (Protein II)	ANXA4	P09525	T2D / IS-NDM	0.0171371	1.84025	0.439	NO SP
Serum amyloid A-1 protein (SAA) [Cleaved into: Amyloid protein A (Amyloid fibril protein AA); Serum amyloid protein A(2-104); Serum amyloid protein A(3-104); Serum amyloid protein A(2-103); Serum amyloid protein A(2-102); Serum amyloid protein A(4-101)]		P0DJI8	T2D / IR-NDM	0.0220768	0.143976	0.819	YES
Serum amyloid A-1 protein (SAA) [Cleaved into: Amyloid protein A (Amyloid fibril protein AA); Serum amyloid protein A(2-104); Serum amyloid protein A(3-104); Serum amyloid protein A(2-103); Serum amyloid protein A(2-102); Serum amyloid protein A(4-101)]		P0DJI8	T2D / IS-NDM	0.0376441	0.177207	0.819	YES
Immunoglobulin alpha-2 heavy chain (Immunoglobulin alpha-2 heavy chain BUT)	N/A	P0DOX2	T2D / IR-NDM	0.00799832	0.367564	0.503	NO SP
Immunoglobulin alpha-2 heavy chain (Immunoglobulin alpha-2 heavy chain BUT)	N/A	P0DOX2	T2D / IS-NDM	0.0424468	0.302411	0.503	NO SP
Immunoglobulin delta heavy chain (Immunoglobulin delta heavy chain WAH)	N/A	P0DOX3	T2D / IS-NDM	0.00127924	2.02895	0.544	NO SP
Histone H1.4 (Histone H1b) (Histone H1s-4)	H1-4	P10412	T2D / IS-NDM	0.0195117	2.38275	0.373	NO SP
Integrin alpha-M (CD11 antigen-like family member B) (CR-3 alpha chain) (Cell surface glycoprotein MAC-1 subunit alpha) (Leukocyte adhesion receptor MO1) (Neutrophil adherence receptor) (CD antigen CD11b)	ITGAM	P11215	T2D / IS-NDM	0.00182747	2.12141	0.868	YES
Collagen alpha-1(VI) chain	COL6A1	P12109	T2D / IR-NDM	0.0325836	0.659636	0.746	YES
Annexin A3 (35-alpha calcimedin) (Annexin III) (Annexin-3) (Inositol 1,2-cyclic phosphate 2-phosphohydrolase) (Lipocortin III) (Placental anticoagulant protein III) (PAP-III)	ANXA3	P12429	IR-NDM / IS-NDM	0.00609323	2.28363	0.470	NO SP
Annexin A3 (35-alpha calcimedin) (Annexin III) (Annexin-3) (Inositol 1,2-cyclic phosphate 2-phosphohydrolase) (Lipocortin III) (Placental anticoagulant protein III) (PAP-III)	ANXA3	P12429	T2D / IS-NDM	0.00839722	2.56872	0.470	NO SP
Cytochrome c oxidase subunit 4 isoform 1, mitochondrial (Cytochrome c oxidase polypeptide IV) (Cytochrome c oxidase subunit IV isoform 1) (COX IV-1)	COX4I1	P13073	T2D / IR-NDM	0.0457382	0.217902	0.335	NO SP
Cytochrome c oxidase subunit 4 isoform 1, mitochondrial (Cytochrome c oxidase polypeptide IV) (Cytochrome c oxidase subunit IV isoform 1) (COX IV-1)	COX4I1	P13073	T2D / IS-NDM	0.0195117	0.62515	0.335	NO SP
Keratin, type II cytoskeletal 5 (58 kDa cytokeratin) (Cytokeratin-5) (CK-5) (Keratin-5) (K5) (Type-II keratin Kb5)	KRT5	P13647	T2D / IS-NDM	0.0477311	1.54655	0.093	NO SP
Complement component C6	C6	P13671	T2D / IR-NDM	0.0237239	0.558761	0.810	YES
Delta-aminolevulinic acid dehydratase (ALADH) (EC 4.2.1.24) (Porphobilinogen synthase)	ALAD	P13716	T2D / IR-NDM	0.0216968	0.612904	0.637	NCSP
Delta-aminolevulinic acid dehydratase (ALADH) (EC 4.2.1.24) (Porphobilinogen synthase)	ALAD	P13716	T2D / IS-NDM	0.0443582	0.649207	0.637	NCSP
L-selectin (CD62 antigen-like family member L) (Leukocyte adhesion molecule 1) (LAM-1) (Leukocyte surface antigen Leu-8) (Leukocyte-endothelial cell adhesion molecule 1) (LECAM1) (Lymph node homing receptor) (TQ1) (gp90-MEL) (CD antigen CD62L)	SELL	P14151	T2D / IR-NDM	0.0393959	0.446529	0.121	NO SP
Fatty acid-binding protein, adipocyte (Adipocyte lipid-binding protein) (ALBP) (Adipocyte-type fatty acid-binding protein) (A-FABP) (AFABP) (Fatty acid-binding protein 4)	FABP4	P15090	T2D / IR-NDM	0.0482979	2.98223	0.747	NCSP
HLA class I histocompatibility antigen, A alpha chain	HLA-A	P16188	IR-NDM / IS-NDM	1.21419e-06	1.54949	0.850	YES
Platelet endothelial cell adhesion molecule (PECAM-1) (EndoCAM) (GPIIA') (PECA1) (CD antigen CD31)	PECAM1	P16284	T2D / IS-NDM	0.00681902	3.29942	0.907	YES
Galectin-3 (Gal-3) (35 kDa lectin) (Carbohydrate-binding protein 35) (CBP 35) (Galactose-specific lectin 3) (Galactoside-binding protein) (GALBP) (IgE-binding protein) (L-31) (Laminin-binding protein) (Lectin L-29) (Mac-2 antigen)	LGALS3	P17931	IR-NDM / IS-NDM	0.0443582	0.621918	0.770	NCSP
HLA class I histocompatibility antigen, A alpha chain	HLA-A	P18462	T2D / IS-NDM	0.0424468	0.654774	0.850	YES
Sodium/hydrogen exchanger 1 (APNH) (Na(+)/H(+) antiporter, amiloride-sensitive) (Na(+)/H(+) exchanger 1) (NHE-1) (Solute carrier family 9 member 1)	SLC9A1	P19634	T2D / IR-NDM	0.0288743	0.455314	0.729	NO SP
Sodium/hydrogen exchanger 1 (APNH) (Na(+)/H(+) antiporter, amiloride-sensitive) (Na(+)/H(+) exchanger 1) (NHE-1) (Solute carrier family 9 member 1)	SLC9A1	P19634	T2D / IS-NDM	0.0379323	0.615507	0.729	NO SP
Annexin A7 (Annexin VII) (Annexin-7) (Synexin)	ANXA7	P20073	IR-NDM / IS-NDM	0.0195117	1.9098	0.805	NCSP
Integrin alpha-L (CD11 antigen-like family member A) (Leukocyte adhesion glycoprotein LFA-1 alpha chain) (LFA-1A) (Leukocyte function-associated molecule 1 alpha chain) (CD antigen CD11a)	ITGAL	P20701	T2D / IR-NDM	0.00791774	1.65499	0.503	YES
fMet-Leu-Phe receptor (fMLP receptor) (N-formyl peptide receptor) (FPR) (N-formylpeptide chemoattractant receptor)	FPR1	P21462	T2D / IS-NDM	0.00464364	2.96573	0.491	NO SP
Cornifin-B (14.9 kDa pancornulin) (Small proline-rich protein IB) (SPR-IB)	SPRR1B	P22528	IR-NDM / IS-NDM	0.0173501	16.531	0.824	NCSP
Cornifin-B (14.9 kDa pancornulin) (Small proline-rich protein IB) (SPR-IB)	SPRR1B	P22528	T2D / IS-NDM	0.0235623	25.0944	0.824	NCSP
Protein-glutamine gamma-glutamyltransferase K (EC 2.3.2.13) (Epidermal TGase) (Transglutaminase K) (TG(K)) (TGK) (TGase K) (Transglutaminase-1) (TGase-1)	TGM1	P22735	T2D / IS-NDM	0.0380204	2.79263	0.349	NO SP
Carbonic anhydrase 4 (EC 4.2.1.1) (Carbonate dehydratase IV) (Carbonic anhydrase IV) (CA-IV)	CA4	P22748	T2D / IR-NDM	0.0216968	4.14927	0.853	YES
Immunoglobulin heavy variable 1-2 (Ig heavy chain V-I region ND) (Ig heavy chain V-I region V35)	IGHV1-2	P23083	T2D / IR-NDM	0.0187602	0.453552	0.801	YES
Fibulin-1 (FIBL-1)	FBLN1	P23142	T2D / IS-NDM	0.0303816	0.296301	0.869	YES
Loricrin	LORICRIN	P23490	IR-NDM / IS-NDM	0.00671906	6.41766	0.574	NO SP
Loricrin	LORICRIN	P23490	T2D / IS-NDM	0.0279296	20.5264	0.574	NO SP
Adenosylhomocysteinase (AdoHcyase) (EC 3.3.1.1) (S-adenosyl-L-homocysteine hydrolase)	AHCY	P23526	IR-NDM / IS-NDM	0.0110028	1.76266	0.507	NO SP
Adenosylhomocysteinase (AdoHcyase) (EC 3.3.1.1) (S-adenosyl-L-homocysteine hydrolase)	AHCY	P23526	T2D / IR-NDM	0.0443582	0.664665	0.507	NO SP
Moesin (Membrane-organizing extension spike protein)	MSN	P26038	T2D / IR-NDM	0.0142939	1.76627	0.530	NO SP
Stomatin (Erythrocyte band 7 integral membrane protein) (Erythrocyte membrane protein band 7.2) (Protein 7.2b)	STOM	P27105	IR-NDM / IS-NDM	0.0485484	1.55203	0.224	NO SP
CD82 antigen (C33 antigen) (IA4) (Inducible membrane protein R2) (Metastasis suppressor Kangai-1) (Suppressor of tumorigenicity 6 protein) (Tetraspanin-27) (Tspan-27) (CD antigen CD82)	CD82	P27701	T2D / IS-NDM	0.0261584	0.255478	0.654	NO SP
ATP synthase subunit delta, mitochondrial (ATP synthase F1 subunit delta) (F-ATPase delta subunit)	ATP5F1D	P30049	IR-NDM / IS-NDM	0.0258998	1.89388	0.902	NCSP
ATP synthase subunit delta, mitochondrial (ATP synthase F1 subunit delta) (F-ATPase delta subunit)	ATP5F1D	P30049	T2D / IS-NDM	0.0424468	1.87473	0.902	NCSP
UMP-CMP kinase (EC 2.7.4.14) (Deoxycytidylate kinase) (CK) (dCMP kinase) (Nucleoside-diphosphate kinase) (EC 2.7.4.6) (Uridine monophosphate/cytidine monophosphate kinase) (UMP/CMP kinase) (UMP/CMPK)	CMPK1	P30085	T2D / IR-NDM	0.000199876	0.566406	0.604	NCSP
Phosphatidylethanolamine-binding protein 1 (PEBP-1) (HCNPpp) (Neuropolypeptide h3) (Prostatic-binding protein) (Raf kinase inhibitor protein) (RKIP) [Cleaved into: Hippocampal cholinergic neurostimulating peptide (HCNP)]	PEBP1	P30086	IR-NDM / IS-NDM	0.0411876	1.80007	0.672	NCSP
HLA class I histocompatibility antigen, B alpha chain	HLA-B	P30485	T2D / IS-NDM	0.00700536	0.197635	0.838	YES
HLA class I histocompatibility antigen, B alpha chain	HLA-B	P30486	T2D / IS-NDM	0.0424468	0.0681091	0.838	YES
HLA class I histocompatibility antigen, B alpha chain	HLA-B	P30488	IR-NDM / IS-NDM	0.0473265	0.121225	0.838	YES
HLA class I histocompatibility antigen, B alpha chain	HLA-B	P30488	T2D / IR-NDM	0.0211488	2.30293	0.838	YES
Protein S100-A11 (Calgizzarin) (Metastatic lymph node gene 70 protein) (MLN 70) (Protein S100-C) (S100 calcium-binding protein A11) [Cleaved into: Protein S100-A11, N-terminally processed]	S100A11	P31949	T2D / IS-NDM	0.00523009	3.01511	0.839	NCSP
Peroxiredoxin-2 (EC 1.11.1.24) (Natural killer cell-enhancing factor B) (NKEF-B) (PRP) (Thiol-specific antioxidant protein) (TSA) (Thioredoxin peroxidase 1) (Thioredoxin-dependent peroxide reductase 1) (Thioredoxin-dependent peroxiredoxin 2)	PRDX2	P32119	IR-NDM / IS-NDM	0.0138499	1.97359	0.522	NO SP
Keratin, type I cytoskeletal 9 (Cytokeratin-9) (CK-9) (Keratin-9) (K9)	KRT9	P35527	IR-NDM / IS-NDM	0.0279014	2.5893	0.089	NO SP
Alpha-actinin-2 (Alpha-actinin skeletal muscle isoform 2) (F-actin cross-linking protein)	ACTN2	P35609	T2D / IR-NDM	0.0142939	0.59961	0.334	NO SP
Insulin-like growth factor-binding protein complex acid labile subunit (ALS)	IGFALS	P35858	T2D / IR-NDM	0.00773247	0.460728	0.808	YES
Keratin, type II cytoskeletal 2 epidermal (Cytokeratin-2e) (CK-2e) (Epithelial keratin-2e) (Keratin-2 epidermis) (Keratin-2e) (K2e) (Type-II keratin Kb2)	KRT2	P35908	T2D / IS-NDM	0.0399846	1.65192	0.096	NO SP
Tyrosine-protein kinase Tec (EC 2.7.10.2)	TEC	P42680	T2D / IR-NDM	0.00883938	0.589243	0.234	NO SP
Proteasome subunit beta type-2 (Macropain subunit C7-I) (Multicatalytic endopeptidase complex subunit C7-I) (Proteasome component C7-I)	PSMB2	P49721	T2D / IS-NDM	0.0295299	2.23404	0.398	NO SP
Annexin A11 (56 kDa autoantigen) (Annexin XI) (Annexin-11) (Calcyclin-associated annexin 50) (CAP-50)	ANXA11	P50995	IR-NDM / IS-NDM	0.00681902	2.82757	0.707	NCSP
Annexin A11 (56 kDa autoantigen) (Annexin XI) (Annexin-11) (Calcyclin-associated annexin 50) (CAP-50)	ANXA11	P50995	T2D / IS-NDM	0.0106421	1.58509	0.707	NCSP
Sodium/potassium-transporting ATPase subunit beta-3 (Sodium/potassium-dependent ATPase subunit beta-3) (ATPB-3) (CD antigen CD298)	ATP1B3	P54709	T2D / IR-NDM	0.00490864	0.489136	0.759	NCSP
Sodium/potassium-transporting ATPase subunit beta-3 (Sodium/potassium-dependent ATPase subunit beta-3) (ATPB-3) (CD antigen CD298)	ATP1B3	P54709	T2D / IS-NDM	0.00994304	0.520223	0.759	NCSP
Ras-related protein Rab-2A	RAB2A	P61019	IR-NDM / IS-NDM	0.041038	1.67559	0.345	NO SP
Histone H4	H4C1	P62805	IR-NDM / IS-NDM	0.00389678	1.56749	0.408	NO SP
Guanine nucleotide-binding protein G(i) subunit alpha-1 (Adenylate cyclase-inhibiting G alpha protein)	GNAI1	P63096	T2D / IS-NDM	0.00182747	0.0569643	0.508	NO SP
Tropomyosin alpha-4 chain (TM30p1) (Tropomyosin-4)	TPM4	P67936	T2D / IR-NDM	0.0454903	0.402992	0.417	NO SP
Immunoglobulin lambda variable 3-21 (Ig lambda chain V-III region LOI) (Ig lambda chain V-V region DEL) (Ig lambda chain V-VII region MOT)	IGLV3-21	P80748	T2D / IS-NDM	0.0411876	0.170123	0.835	YES
Peroxiredoxin-1 (EC 1.11.1.24) (Natural killer cell-enhancing factor A) (NKEF-A) (Proliferation-associated gene protein) (PAG) (Thioredoxin peroxidase 2) (Thioredoxin-dependent peroxide reductase 2) (Thioredoxin-dependent peroxiredoxin 1)	PRDX1	Q06830	T2D / IS-NDM	0.0348741	1.50122	0.528	NO SP
Bone marrow stromal antigen 2 (BST-2) (HM1.24 antigen) (Tetherin) (CD antigen CD317)	BST2	Q10589	T2D / IR-NDM	0.0100444	1.96728	0.572	NO SP
Vesicular integral-membrane protein VIP36 (Glycoprotein GP36b) (Lectin mannose-binding 2) (Vesicular integral-membrane protein 36) (VIP36)	LMAN2	Q12907	IR-NDM / IS-NDM	0.00994304	1.63709	0.662	YES
Platelet-activating factor acetylhydrolase (PAF acetylhydrolase) (EC 3.1.1.47) (1-alkyl-2-acetylglycerophosphocholine esterase) (2-acetyl-1-alkylglycerophosphocholine esterase) (Group-VIIA phospholipase A2) (gVIIA-PLA2) (LDL-associated phospholipase A2) (LDL-PLA(2)) (PAF 2-acylhydrolase)	PLA2G7	Q13093	T2D / IR-NDM	0.0183634	0.417313	0.765	YES
Multimerin-1 (EMILIN-4) (Elastin microfibril interface located protein 4) (Elastin microfibril interfacer 4) (Endothelial cell multimerin) [Cleaved into: Platelet glycoprotein Ia*; 155 kDa platelet multimerin (p-155) (p155)]	MMRN1	Q13201	T2D / IR-NDM	0.0195117	1.63122	0.740	YES
Transforming growth factor beta activator LRRC32 (Garpin) (Glycoprotein A repetitions predominant) (GARP) (Leucine-rich repeat-containing protein 32)	LRRC32	Q14392	IR-NDM / IS-NDM	0.0450969	1.74527	0.904	YES
Transforming growth factor beta activator LRRC32 (Garpin) (Glycoprotein A repetitions predominant) (GARP) (Leucine-rich repeat-containing protein 32)	LRRC32	Q14392	T2D / IR-NDM	0.0188492	0.453326	0.904	YES
Protein disulfide-isomerase A5 (EC 5.3.4.1) (Protein disulfide isomerase-related protein)	PDIA5	Q14554	IR-NDM / IS-NDM	0.0494159	0.650311	0.877	YES
Extracellular matrix protein 1 (Secretory component p85)	ECM1	Q16610	T2D / IS-NDM	0.0323652	4.27839	0.734	YES
Plasma membrane ascorbate-dependent reductase CYBRD1 (EC 7.2.1.3) (Cytochrome b reductase 1) (Duodenal cytochrome b) (Ferric-chelate reductase 3)	CYBRD1	Q53TN4	IR-NDM / IS-NDM	0.00681902	2.56503	0.219	NO SP
Plasma membrane ascorbate-dependent reductase CYBRD1 (EC 7.2.1.3) (Cytochrome b reductase 1) (Duodenal cytochrome b) (Ferric-chelate reductase 3)	CYBRD1	Q53TN4	T2D / IR-NDM	0.0113674	0.411148	0.219	NO SP
Filaggrin-2 (FLG-2) (Intermediate filament-associated and psoriasis-susceptibility protein) (Ifapsoriasin)	FLG2	Q5D862	IR-NDM / IS-NDM	0.0211488	1.55269	0.057	NO SP
Keratinocyte proline-rich protein (hKPRP)	KPRP	Q5T749	IR-NDM / IS-NDM	0.00669278	8.16528	0.341	NO SP
Keratinocyte proline-rich protein (hKPRP)	KPRP	Q5T749	T2D / IS-NDM	0.00934488	14.749	0.341	NO SP
Skin-specific protein 32	XP32	Q5T750	IR-NDM / IS-NDM	0.00749771	8.69826	0.429	NO SP
Skin-specific protein 32	XP32	Q5T750	T2D / IS-NDM	0.0155132	12.4078	0.429	NO SP
Ragulator complex protein LAMTOR1 (Late endosomal/lysosomal adaptor and MAPK and MTOR activator 1) (Lipid raft adaptor protein p18) (Protein associated with DRMs and endosomes) (p27Kip1-releasing factor from RhoA) (p27RF-Rho)	LAMTOR1	Q6IAA8	IR-NDM / IS-NDM	0.0267798	1.91486	0.663	NCSP
Ragulator complex protein LAMTOR1 (Late endosomal/lysosomal adaptor and MAPK and MTOR activator 1) (Lipid raft adaptor protein p18) (Protein associated with DRMs and endosomes) (p27Kip1-releasing factor from RhoA) (p27RF-Rho)	LAMTOR1	Q6IAA8	T2D / IR-NDM	0.0183634	0.496961	0.663	NCSP
Phospholipase B-like 1 (EC 3.1.1.-) (LAMA-like protein 1) (Lamina ancestor homolog 1) (Phospholipase B domain-containing protein 1) [Cleaved into: Phospholipase B-like 1 chain A; Phospholipase B-like 1 chain B; Phospholipase B-like 1 chain C]	PLBD1	Q6P4A8	T2D / IS-NDM	0.0432488	2.50223	0.897	YES
Transmembrane protein C16orf54	C16orf54	Q6UWD8	T2D / IR-NDM	0.0180636	3.99556	0.491	NO SP
Olfactomedin-4 (OLM4) (Antiapoptotic protein GW112) (G-CSF-stimulated clone 1 protein) (hGC-1) (hOLfD)	OLFM4	Q6UX06	T2D / IS-NDM	4.19404e-05	3.62819	0.911	YES
F-box only protein 50 (NCC receptor protein 1 homolog) (NCCRP-1) (Non-specific cytotoxic cell receptor protein 1 homolog)	NCCRP1	Q6ZVX7	T2D / IS-NDM	0.034051	3.21541	0.669	NCSP
Keratin, type II cytoskeletal 73 (Cytokeratin-73) (CK-73) (Keratin-73) (K73) (Type II inner root sheath-specific keratin-K6irs3) (Type-II keratin Kb36)	KRT73	Q86Y46	T2D / IS-NDM	0.0146774	2.87993	0.321	NO SP
Trem-like transcript 1 protein (TLT-1) (Triggering receptor expressed on myeloid cells-like protein 1)	TREML1	Q86YW5	T2D / IR-NDM	0.0175393	0.521274	0.816	YES
Keratin, type II cytoskeletal 78 (Cytokeratin-78) (CK-78) (Keratin-5b) (Keratin-78) (K78) (Type-II keratin Kb40)	KRT78	Q8N1N4	T2D / IS-NDM	0.0346309	2.41603	0.246	NO SP
Tetraspanin-14 (Tspan-14) (DC-TM4F2) (Transmembrane 4 superfamily member 14)	TSPAN14	Q8NG11	T2D / IR-NDM	0.0298079	0.586431	0.730	NO SP
BPI fold-containing family B member 1 (Long palate, lung and nasal epithelium carcinoma-associated protein 1) (von Ebner minor salivary gland protein) (VEMSGP)	BPIFB1	Q8TDL5	T2D / IR-NDM	0.00832514	0.380742	0.724	YES
DENN domain-containing protein 1A (Connecdenn 1) (Connecdenn) (Protein FAM31A)	DENND1A	Q8TEH3	IR-NDM / IS-NDM	0.0460251	2.16943	0.283	NO SP
DENN domain-containing protein 1A (Connecdenn 1) (Connecdenn) (Protein FAM31A)	DENND1A	Q8TEH3	T2D / IS-NDM	0.0156319	3.40268	0.283	NO SP
Protein BRICK1 (BRK1)	BRK1	Q8WUW1	IR-NDM / IS-NDM	0.0252802	1.54477	0.879	NCSP
Protein BRICK1 (BRK1)	BRK1	Q8WUW1	T2D / IR-NDM	0.000106665	0.292819	0.879	NCSP
Protein BRICK1 (BRK1)	BRK1	Q8WUW1	T2D / IS-NDM	0.00182747	0.452337	0.879	NCSP
Complement factor H-related protein 4 (FHR-4)	CFHR4	Q92496	T2D / IR-NDM	0.0142939	0.416152	0.893	YES
Carboxymethylenebutenolidase homolog (EC 3.1.-.-)	CMBL	Q96DG6	T2D / IR-NDM	0.0126666	0.275616	0.469	NO SP
PDZ and LIM domain protein 5 (Enigma homolog) (Enigma-like PDZ and LIM domains protein)	PDLIM5	Q96HC4	T2D / IR-NDM	1.51422e-06	0.438228	0.501	NO SP
PDZ and LIM domain protein 5 (Enigma homolog) (Enigma-like PDZ and LIM domains protein)	PDLIM5	Q96HC4	T2D / IS-NDM	0.0126666	0.551863	0.501	NO SP
Gasdermin-A (Gasdermin-1) [Cleaved into: Gasdermin-A, N-terminal (GSDMA-NT); Gasdermin-A, C-terminal (GSDMA-CT)]	GSDMA	Q96QA5	T2D / IS-NDM	0.0171371	2.34536	0.386	NO SP
Endoplasmic reticulum resident protein 44 (ER protein 44) (ERp44) (Thioredoxin domain-containing protein 4)	ERP44	Q9BS26	IR-NDM / IS-NDM	0.0195117	1.78476	0.713	YES
Endoplasmic reticulum resident protein 44 (ER protein 44) (ERp44) (Thioredoxin domain-containing protein 4)	ERP44	Q9BS26	T2D / IS-NDM	0.0113215	2.02172	0.713	YES
Extended synaptotagmin-1 (E-Syt1) (Membrane-bound C2 domain-containing protein)	ESYT1	Q9BSJ8	T2D / IR-NDM	0.0001856	0.39063	0.382	NO SP
Extended synaptotagmin-1 (E-Syt1) (Membrane-bound C2 domain-containing protein)	ESYT1	Q9BSJ8	T2D / IS-NDM	1.94895e-05	0.574218	0.382	NO SP
Junctional adhesion molecule C (JAM-C) (JAM-2) (Junctional adhesion molecule 3) (JAM-3) [Cleaved into: Soluble form of JAM-C (sJAM-C)]	JAM3	Q9BX67	T2D / IR-NDM	0.0142939	0.589897	0.652	YES
Caspase recruitment domain-containing protein 9 (hCARD9)	CARD9	Q9H257	T2D / IR-NDM	0.0142495	1.57052	0.374	NO SP
V-type immunoglobulin domain-containing suppressor of T-cell activation (Platelet receptor Gi24) (Stress-induced secreted protein-1) (Sisp-1) (V-set domain-containing immunoregulatory receptor) (V-set immunoregulatory receptor)	VSIR	Q9H7M9	T2D / IR-NDM	1.34342e-05	0.466801	0.918	YES
V-type immunoglobulin domain-containing suppressor of T-cell activation (Platelet receptor Gi24) (Stress-induced secreted protein-1) (Sisp-1) (V-set domain-containing immunoregulatory receptor) (V-set immunoregulatory receptor)	VSIR	Q9H7M9	T2D / IS-NDM	0.00681902	0.663602	0.918	YES
Platelet glycoprotein VI (GPVI) (Glycoprotein 6)	GP6	Q9HCN6	T2D / IR-NDM	0.0364798	0.104719	0.586	YES
Reticulon-4 (Foocen) (Neurite outgrowth inhibitor) (Nogo protein) (Neuroendocrine-specific protein) (NSP) (Neuroendocrine-specific protein C homolog) (RTN-x) (Reticulon-5)	RTN4	Q9NQC3	T2D / IR-NDM	0.0098529	0.479534	0.230	NO SP
Protein HEG homolog 1	HEG1	Q9ULI3	T2D / IR-NDM	0.0139495	0.519987	0.823	YES
