# Supplementary material for: The role of exosomes for sustained specific cardiorespiratory and metabolic improvements in males with type 2 diabetes after detraining
Source: eBioMedicine. 2024 Dec 2;110:105471. doi: 10.1016/j.ebiom.2024.105471 (PMC11652844; doi:10.1016/j.ebiom.2024.105471)
Supplement: Supplementary Table S3 [file mmc3.xlsx]

## Sheet: GO-BP 
Table S3: List of the enriched GO-BP terms for the SEV proteins differentially expressed between group versus a user-specified background list. The direction of the arrows indicates whether the proteins were up- or downregulated
Group	GO.ID	Term	Annotated	Significant	Expected	Fisher p-value	B-H p-value	Gene symbol	Uniprot ID
T2D/IS-NDM ↑	GO:0030216	keratinocyte differentiation	39	10	1.56	5.2e-06	0.0003886	KRT10;TGM3;CDSN;ANXA1;KRT5;SPRR1B;TGM1;KRT2;KRT73;KRT78	A0A1B0GVI3;A0A494C0J7;G8JLG2;P04083;P13647;P22528;P22735;P35908;Q86Y46;Q8N1N4
T2D/IS-NDM ↑	GO:0031424	keratinization	24	8	0.96	6e-06	0.0003886	TGM3;CDSN;KRT5;SPRR1B;TGM1;KRT2;KRT73;KRT78	A0A494C0J7;G8JLG2;P13647;P22528;P22735;P35908;Q86Y46;Q8N1N4
T2D/IS-NDM ↑	GO:0009913	epidermal cell differentiation	40	10	1.6	6.7e-06	0.0003886	KRT10;TGM3;CDSN;ANXA1;KRT5;SPRR1B;TGM1;KRT2;KRT73;KRT78	A0A1B0GVI3;A0A494C0J7;G8JLG2;P04083;P13647;P22528;P22735;P35908;Q86Y46;Q8N1N4
T2D/IS-NDM ↑	GO:0018149	peptide cross-linking	15	6	0.6	3e-05	0.001305	KRT10;TGM3;ANXA1;SPRR1B;TGM1;KRT2	A0A1B0GVI3;A0A494C0J7;P04083;P22528;P22735;P35908
T2D/IS-NDM ↑	GO:0008544	epidermis development	58	11	2.32	3.8e-05	0.0013224	KRT10;TGM3;CDSN;ANXA1;KRT5;SPRR1B;TGM1;KRT2;XP32;KRT73;KRT78	A0A1B0GVI3;A0A494C0J7;G8JLG2;P04083;P13647;P22528;P22735;P35908;Q5T750;Q86Y46;Q8N1N4
T2D/IS-NDM ↑	GO:0043588	skin development	50	10	2	5.7e-05	0.001653	KRT10;TGM3;CDSN;ANXA1;KRT5;SPRR1B;TGM1;KRT2;KRT73;KRT78	A0A1B0GVI3;A0A494C0J7;G8JLG2;P04083;P13647;P22528;P22735;P35908;Q86Y46;Q8N1N4
T2D/IS-NDM ↑	GO:0042119	neutrophil activation	13	5	0.52	0.00019	0.00472286	ITGB2;VAMP2;ANXA1;ITGAM;ANXA3	A0A494C0X7;F8WCA0;P04083;P11215;P12429
T2D/IS-NDM ↑	GO:0036230	granulocyte activation	14	5	0.56	0.00028	0.00609	ITGB2;VAMP2;ANXA1;ITGAM;ANXA3	A0A494C0X7;F8WCA0;P04083;P11215;P12429
T2D/IS-NDM ↑	GO:0043312	neutrophil degranulation	9	4	0.36	0.00047	0.009048	ITGB2;VAMP2;ITGAM;ANXA3	A0A494C0X7;F8WCA0;P11215;P12429
T2D/IS-NDM ↑	GO:0030855	epithelial cell differentiation	102	13	4.08	0.00052	0.009048	KRT10;TGM3;CDSN;KRT37;ANXA1;ANXA4;KRT5;PECAM1;SPRR1B;TGM1;KRT2;KRT73;KRT78	A0A1B0GVI3;A0A494C0J7;G8JLG2;O76014;P04083;P09525;P13647;P16284;P22528;P22735;P35908;Q86Y46;Q8N1N4
T2D/IS-NDM ↑	GO:0002283	neutrophil activation involved in immune response	10	4	0.4	0.00076	0.0120218	ITGB2;VAMP2;ITGAM;ANXA3	A0A494C0X7;F8WCA0;P11215;P12429
T2D/IS-NDM ↑	GO:0045109	intermediate filament organization	30	6	1.2	0.00208	0.03016	KRT10;KRT37;KRT5;KRT2;KRT73;KRT78	A0A1B0GVI3;O76014;P13647;P35908;Q86Y46;Q8N1N4
T2D/IS-NDM ↑	GO:0045103	intermediate filament-based process	31	6	1.24	0.00249	0.0309471	KRT10;KRT37;KRT5;KRT2;KRT73;KRT78	A0A1B0GVI3;O76014;P13647;P35908;Q86Y46;Q8N1N4
T2D/IS-NDM ↑	GO:0045104	intermediate filament cytoskeleton organization	31	6	1.24	0.00249	0.0309471	KRT10;KRT37;KRT5;KRT2;KRT73;KRT78	A0A1B0GVI3;O76014;P13647;P35908;Q86Y46;Q8N1N4
T2D/IS-NDM ↑	GO:0009888	tissue development	203	18	8.11	0.00338	0.039208	KRT10;TGM3;ITGB2;CDSN;KRT37;ANXA1;ANXA6;ANXA4;ITGAM;KRT5;PECAM1;SPRR1B;TGM1;KRT2;ECM1;XP32;KRT73;KRT78	A0A1B0GVI3;A0A494C0J7;A0A494C0X7;G8JLG2;O76014;P04083;P08133;P09525;P11215;P13647;P16284;P22528;P22735;P35908;Q16610;Q5T750;Q86Y46;Q8N1N4
T2D/IS-NDM ↑	GO:0002446	neutrophil mediated immunity	15	4	0.6	0.00415	0.0451312	ITGB2;VAMP2;ITGAM;ANXA3	A0A494C0X7;F8WCA0;P11215;P12429
T2D/IS-NDM ↑	GO:0060429	epithelium development	143	13	5.71	0.01203	0.123131	KRT10;TGM3;CDSN;KRT37;ANXA1;ANXA4;KRT5;PECAM1;SPRR1B;TGM1;KRT2;KRT73;KRT78	A0A1B0GVI3;A0A494C0J7;G8JLG2;O76014;P04083;P09525;P13647;P16284;P22528;P22735;P35908;Q86Y46;Q8N1N4
T2D/IS-NDM ↑	GO:0002275	myeloid cell activation involved in immune response	21	4	0.84	0.01474	0.134987	ITGB2;VAMP2;ITGAM;ANXA3	A0A494C0X7;F8WCA0;P11215;P12429
T2D/IS-NDM ↑	GO:0006801	superoxide metabolic process	21	4	0.84	0.01474	0.134987	ITGB2;MPO;ITGAM;PRDX1	A0A494C0X7;P05164;P11215;Q06830
T2D/IS-NDM ↑	GO:0097530	granulocyte migration	33	5	1.32	0.01696	0.147552	ITGB2;ANXA1;S100A8;PECAM1;OLFM4	A0A494C0X7;P04083;P05109;P16284;Q6UX06
T2D/IS-NDM ↓	GO:0055007	cardiac muscle cell differentiation	12	4	0.31	0.00072	0.0546743	CDK1;LMNA;SLC9A1;PDLIM5	A0A024QZP7;A0A6Q8PF59;P19634;Q96HC4
T2D/IS-NDM ↓	GO:0035051	cardiocyte differentiation	15	4	0.39	0.00183	0.0546743	CDK1;LMNA;SLC9A1;PDLIM5	A0A024QZP7;A0A6Q8PF59;P19634;Q96HC4
T2D/IS-NDM ↓	GO:0097305	response to alcohol	26	5	0.68	0.00228	0.0546743	CDK1;CD14;CLDN3;ALAD;GNAI1	A0A024QZP7;D6RFL4;O15551;P13716;P63096
T2D/IS-NDM ↓	GO:0001911	negative regulation of leukocyte mediated cytotoxicity	8	3	0.21	0.00252	0.0546743	HLA-G;HLA-A;HLA-B;HLA-B	A0A0G2JPQ3;P18462;P30485;P30486;P30485;P30486
T2D/IS-NDM ↓	GO:0002483	antigen processing and presentation of endogenous peptide antigen	8	3	0.21	0.00252	0.0546743	HLA-G;HLA-A;HLA-B;HLA-B	A0A0G2JPQ3;P18462;P30485;P30486;P30485;P30486
T2D/IS-NDM ↓	GO:0019883	antigen processing and presentation of endogenous antigen	8	3	0.21	0.00252	0.0546743	HLA-G;HLA-A;HLA-B;HLA-B	A0A0G2JPQ3;P18462;P30485;P30486;P30485;P30486
T2D/IS-NDM ↓	GO:0031342	negative regulation of cell killing	8	3	0.21	0.00252	0.0546743	HLA-G;HLA-A;HLA-B;HLA-B	A0A0G2JPQ3;P18462;P30485;P30486;P30485;P30486
T2D/IS-NDM ↓	GO:0055006	cardiac cell development	8	3	0.21	0.00252	0.0546743	CDK1;LMNA;PDLIM5	A0A024QZP7;A0A6Q8PF59;Q96HC4
T2D/IS-NDM ↓	GO:0055013	cardiac muscle cell development	8	3	0.21	0.00252	0.0546743	CDK1;LMNA;PDLIM5	A0A024QZP7;A0A6Q8PF59;Q96HC4
T2D/IS-NDM ↓	GO:0045471	response to ethanol	17	4	0.44	0.00302	0.0546743	CDK1;CD14;CLDN3;ALAD	A0A024QZP7;D6RFL4;O15551;P13716
T2D/IS-NDM ↓	GO:0002715	regulation of natural killer cell mediated immunity	9	3	0.23	0.00368	0.0546743	HLA-G;HLA-A;HLA-B;HLA-B	A0A0G2JPQ3;P18462;P30485;P30486;P30485;P30486
T2D/IS-NDM ↓	GO:0032609	type II interferon production	9	3	0.23	0.00368	0.0546743	CD14;HLA-A;VSIR	D6RFL4;P18462;Q9H7M9
T2D/IS-NDM ↓	GO:0032649	regulation of type II interferon production	9	3	0.23	0.00368	0.0546743	CD14;HLA-A;VSIR	D6RFL4;P18462;Q9H7M9
T2D/IS-NDM ↓	GO:0042269	regulation of natural killer cell mediated cytotoxicity	9	3	0.23	0.00368	0.0546743	HLA-G;HLA-A;HLA-B;HLA-B	A0A0G2JPQ3;P18462;P30485;P30486;P30485;P30486
T2D/IS-NDM ↓	GO:0002474	antigen processing and presentation of peptide antigen via MHC class I	10	3	0.26	0.00512	0.06656	HLA-G;HLA-A;HLA-B;HLA-B	A0A0G2JPQ3;P18462;P30485;P30486;P30485;P30486
T2D/IS-NDM ↓	GO:0045786	negative regulation of cell cycle	10	3	0.26	0.00512	0.06656	CDK1;HLA-G;CTDSPL	A0A024QZP7;A0A0G2JPQ3;H7C2S4
T2D/IS-NDM ↓	GO:0001916	positive regulation of T cell mediated cytotoxicity	11	3	0.29	0.00685	0.0838118	HLA-G;HLA-A;HLA-B;HLA-B	A0A0G2JPQ3;P18462;P30485;P30486;P30485;P30486
T2D/IS-NDM ↓	GO:0048738	cardiac muscle tissue development	22	4	0.57	0.00807	0.0841455	CDK1;LMNA;SLC9A1;PDLIM5	A0A024QZP7;A0A6Q8PF59;P19634;Q96HC4
T2D/IS-NDM ↓	GO:0001914	regulation of T cell mediated cytotoxicity	12	3	0.31	0.0089	0.0841455	HLA-G;HLA-A;HLA-B;HLA-B	A0A0G2JPQ3;P18462;P30485;P30486;P30485;P30486
T2D/IS-NDM ↓	GO:0003300	cardiac muscle hypertrophy	12	3	0.31	0.0089	0.0841455	LMNA;SLC9A1;PDLIM5	A0A6Q8PF59;P19634;Q96HC4
T2D/IS-NDM ↓	GO:0014897	striated muscle hypertrophy	12	3	0.31	0.0089	0.0841455	LMNA;SLC9A1;PDLIM5	A0A6Q8PF59;P19634;Q96HC4
T2D/IS-NDM ↓	GO:0045824	negative regulation of innate immune response	12	3	0.31	0.0089	0.0841455	HLA-G;HLA-A;HLA-B;HLA-B	A0A0G2JPQ3;P18462;P30485;P30486;P30485;P30486
T2D/IS-NDM ↓	GO:0014706	striated muscle tissue development	23	4	0.6	0.00951	0.0860035	CDK1;LMNA;SLC9A1;PDLIM5	A0A024QZP7;A0A6Q8PF59;P19634;Q96HC4
T2D/IS-NDM ↓	GO:0014896	muscle hypertrophy	13	3	0.34	0.01127	0.0967893	LMNA;SLC9A1;PDLIM5	A0A6Q8PF59;P19634;Q96HC4
T2D/IS-NDM ↓	GO:1902105	regulation of leukocyte differentiation	25	4	0.65	0.01285	0.0967893	HLA-G;PF4;HLA-B;HLA-B;VSIR	A0A0G2JPQ3;P02776;P30485;P30486;P30485;P30486;Q9H7M9
T2D/IS-NDM ↓	GO:0010628	positive regulation of gene expression	123	10	3.2	0.01337	0.0967893	CDK1;HLA-G;LMNA;CD14;CLDN3;SERPINB7;PF4;SAA1;HLA-A;VSIR	A0A024QZP7;A0A0G2JPQ3;A0A6Q8PF59;D6RFL4;O15551;O75635;P02776;P0DJI8;P18462;Q9H7M9
T2D/IS-NDM ↓	GO:0001913	T cell mediated cytotoxicity	14	3	0.36	0.01396	0.0967893	HLA-G;HLA-A;HLA-B;HLA-B	A0A0G2JPQ3;P18462;P30485;P30486;P30485;P30486
T2D/IS-NDM ↓	GO:0002707	negative regulation of lymphocyte mediated immunity	14	3	0.36	0.01396	0.0967893	HLA-G;HLA-A;HLA-B;HLA-B	A0A0G2JPQ3;P18462;P30485;P30486;P30485;P30486
T2D/IS-NDM ↓	GO:0002711	positive regulation of T cell mediated immunity	14	3	0.36	0.01396	0.0967893	HLA-G;HLA-A;HLA-B;HLA-B	A0A0G2JPQ3;P18462;P30485;P30486;P30485;P30486
T2D/IS-NDM ↓	GO:0048002	antigen processing and presentation of peptide antigen	14	3	0.36	0.01396	0.0967893	HLA-G;HLA-A;HLA-B;HLA-B	A0A0G2JPQ3;P18462;P30485;P30486;P30485;P30486
T2D/IS-NDM ↓	GO:0001912	positive regulation of leukocyte mediated cytotoxicity	15	3	0.39	0.01699	0.110435	HLA-G;HLA-A;HLA-B;HLA-B	A0A0G2JPQ3;P18462;P30485;P30486;P30485;P30486
T2D/IS-NDM ↓	GO:0002832	negative regulation of response to biotic stimulus	15	3	0.39	0.01699	0.110435	HLA-G;HLA-A;HLA-B;HLA-B	A0A0G2JPQ3;P18462;P30485;P30486;P30485;P30486
T2D/IS-NDM ↓	GO:0010564	regulation of cell cycle process	28	4	0.73	0.01914	0.117693	CDK1;HLA-G;CTDSPL;GNAI1	A0A024QZP7;A0A0G2JPQ3;H7C2S4;P63096
T2D/IS-NDM ↓	GO:0002704	negative regulation of leukocyte mediated immunity	16	3	0.42	0.02037	0.117693	HLA-G;HLA-A;HLA-B;HLA-B	A0A0G2JPQ3;P18462;P30485;P30486;P30485;P30486
T2D/IS-NDM ↓	GO:1902107	positive regulation of leukocyte differentiation	16	3	0.42	0.02037	0.117693	HLA-G;PF4;VSIR	A0A0G2JPQ3;P02776;Q9H7M9
T2D/IS-NDM ↓	GO:1903708	positive regulation of hemopoiesis	16	3	0.42	0.02037	0.117693	HLA-G;PF4;VSIR	A0A0G2JPQ3;P02776;Q9H7M9
T2D/IS-NDM ↓	GO:0001816	cytokine production	96	8	2.5	0.02405	0.126048	HLA-G;CD14;SERPINB7;PF4;SAA1;HLA-A;HLA-B;HLA-B;VSIR	A0A0G2JPQ3;D6RFL4;O75635;P02776;P0DJI8;P18462;P30485;P30486;P30485;P30486;Q9H7M9
T2D/IS-NDM ↓	GO:0001817	regulation of cytokine production	96	8	2.5	0.02405	0.126048	HLA-G;CD14;SERPINB7;PF4;SAA1;HLA-A;HLA-B;HLA-B;VSIR	A0A0G2JPQ3;D6RFL4;O75635;P02776;P0DJI8;P18462;P30485;P30486;P30485;P30486;Q9H7M9
T2D/IS-NDM ↓	GO:0031343	positive regulation of cell killing	17	3	0.44	0.02409	0.126048	HLA-G;HLA-A;HLA-B;HLA-B	A0A0G2JPQ3;P18462;P30485;P30486;P30485;P30486
T2D/IS-NDM ↓	GO:0051146	striated muscle cell differentiation	30	4	0.78	0.02424	0.126048	CDK1;LMNA;SLC9A1;PDLIM5	A0A024QZP7;A0A6Q8PF59;P19634;Q96HC4
T2D/IS-NDM ↓	GO:1903706	regulation of hemopoiesis	31	4	0.81	0.02707	0.129716	HLA-G;PF4;HLA-B;HLA-B;VSIR	A0A0G2JPQ3;P02776;P30485;P30486;P30485;P30486;Q9H7M9
T2D/IS-NDM ↓	GO:0002709	regulation of T cell mediated immunity	18	3	0.47	0.02815	0.129716	HLA-G;HLA-A;HLA-B;HLA-B	A0A0G2JPQ3;P18462;P30485;P30486;P30485;P30486
T2D/IS-NDM ↓	GO:0001819	positive regulation of cytokine production	63	6	1.64	0.02826	0.129716	HLA-G;CD14;SERPINB7;PF4;SAA1;HLA-A	A0A0G2JPQ3;D6RFL4;O75635;P02776;P0DJI8;P18462
T2D/IS-NDM ↓	GO:0032102	negative regulation of response to external stimulus	65	6	1.69	0.03245	0.129716	HLA-G;TFPI;CLDN3;SAA1;HLA-A;HLA-B;HLA-B	A0A0G2JPQ3;C9JKV3;O15551;P0DJI8;P18462;P30485;P30486;P30485;P30486
T2D/IS-NDM ↓	GO:0001910	regulation of leukocyte mediated cytotoxicity	19	3	0.49	0.03255	0.129716	HLA-G;HLA-A;HLA-B;HLA-B	A0A0G2JPQ3;P18462;P30485;P30486;P30485;P30486
T2D/IS-NDM ↓	GO:0001666	response to hypoxia	33	4	0.86	0.03332	0.129716	LMNA;CLDN3;ALAD;SLC9A1	A0A6Q8PF59;O15551;P13716;P19634
T2D/IS-NDM ↓	GO:0031348	negative regulation of defense response	33	4	0.86	0.03332	0.129716	HLA-G;SAA1;HLA-A;HLA-B;HLA-B	A0A0G2JPQ3;P0DJI8;P18462;P30485;P30486;P30485;P30486
T2D/IS-NDM ↓	GO:0036293	response to decreased oxygen levels	33	4	0.86	0.03332	0.129716	LMNA;CLDN3;ALAD;SLC9A1	A0A6Q8PF59;O15551;P13716;P19634
T2D/IS-NDM ↓	GO:0060537	muscle tissue development	33	4	0.86	0.03332	0.129716	CDK1;LMNA;SLC9A1;PDLIM5	A0A024QZP7;A0A6Q8PF59;P19634;Q96HC4
T2D/IS-NDM ↓	GO:0002028	regulation of sodium ion transport	8	2	0.21	0.0343	0.129716	SLC9A1;ATP1B3	P19634;P54709
T2D/IS-NDM ↓	GO:0006338	chromatin remodeling	8	2	0.21	0.0343	0.129716	CDK1;LMNA	A0A024QZP7;A0A6Q8PF59
T2D/IS-NDM ↓	GO:0009595	detection of biotic stimulus	8	2	0.21	0.0343	0.129716	HLA-A;HLA-B;HLA-B	P18462;P30485;P30486;P30485;P30486
T2D/IS-NDM ↓	GO:0032615	interleukin-12 production	8	2	0.21	0.0343	0.129716	HLA-G;HLA-B;HLA-B	A0A0G2JPQ3;P30485;P30486;P30485;P30486
T2D/IS-NDM ↓	GO:0032655	regulation of interleukin-12 production	8	2	0.21	0.0343	0.129716	HLA-G;HLA-B;HLA-B	A0A0G2JPQ3;P30485;P30486;P30485;P30486
T2D/IS-NDM ↓	GO:0055017	cardiac muscle tissue growth	8	2	0.21	0.0343	0.129716	CDK1;PDLIM5	A0A024QZP7;Q96HC4
T2D/IS-NDM ↓	GO:0002228	natural killer cell mediated immunity	20	3	0.52	0.0373	0.136112	HLA-G;HLA-A;HLA-B;HLA-B	A0A0G2JPQ3;P18462;P30485;P30486;P30485;P30486
T2D/IS-NDM ↓	GO:0042267	natural killer cell mediated cytotoxicity	20	3	0.52	0.0373	0.136112	HLA-G;HLA-A;HLA-B;HLA-B	A0A0G2JPQ3;P18462;P30485;P30486;P30485;P30486
T2D/IS-NDM ↓	GO:0002708	positive regulation of lymphocyte mediated immunity	21	3	0.55	0.04239	0.137559	HLA-G;HLA-A;HLA-B;HLA-B	A0A0G2JPQ3;P18462;P30485;P30486;P30485;P30486
T2D/IS-NDM ↓	GO:0002821	positive regulation of adaptive immune response	21	3	0.55	0.04239	0.137559	HLA-G;HLA-A;HLA-B;HLA-B	A0A0G2JPQ3;P18462;P30485;P30486;P30485;P30486
T2D/IS-NDM ↓	GO:0002824	positive regulation of adaptive immune response based on somatic recombination of immune receptors b...	21	3	0.55	0.04239	0.137559	HLA-G;HLA-A;HLA-B;HLA-B	A0A0G2JPQ3;P18462;P30485;P30486;P30485;P30486
T2D/IS-NDM ↓	GO:0010611	regulation of cardiac muscle hypertrophy	9	2	0.23	0.04305	0.137559	LMNA;SLC9A1	A0A6Q8PF59;P19634
T2D/IS-NDM ↓	GO:0010712	regulation of collagen metabolic process	9	2	0.23	0.04305	0.137559	SERPINB7;VSIR	O75635;Q9H7M9
T2D/IS-NDM ↓	GO:0014743	regulation of muscle hypertrophy	9	2	0.23	0.04305	0.137559	LMNA;SLC9A1	A0A6Q8PF59;P19634
T2D/IS-NDM ↓	GO:0022904	respiratory electron transport chain	9	2	0.23	0.04305	0.137559	CDK1;COX4I1	A0A024QZP7;P13073
T2D/IS-NDM ↓	GO:0060419	heart growth	9	2	0.23	0.04305	0.137559	CDK1;PDLIM5	A0A024QZP7;Q96HC4
T2D/IS-NDM ↓	GO:0042692	muscle cell differentiation	36	4	0.94	0.04417	0.137559	CDK1;LMNA;SLC9A1;PDLIM5	A0A024QZP7;A0A6Q8PF59;P19634;Q96HC4
T2D/IS-NDM ↓	GO:0042127	regulation of cell population proliferation	148	10	3.85	0.04431	0.137559	CDK1;HLA-G;LMNA;CLDN3;SERPINB7;PF4;HLA-A;FBLN1;BRK1;VSIR	A0A024QZP7;A0A0G2JPQ3;A0A6Q8PF59;O15551;O75635;P02776;P18462;P23142;Q8WUW1;Q9H7M9
T2D/IS-NDM ↓	GO:0051259	protein complex oligomerization	22	3	0.57	0.0478	0.143163	HLA-G;ALAD;SLC9A1	A0A0G2JPQ3;P13716;P19634
T2D/IS-NDM ↓	GO:0055001	muscle cell development	22	3	0.57	0.0478	0.143163	CDK1;LMNA;PDLIM5	A0A024QZP7;A0A6Q8PF59;Q96HC4
T2D/IS-NDM ↓	GO:0070482	response to oxygen levels	37	4	0.96	0.04818	0.143163	LMNA;CLDN3;ALAD;SLC9A1	A0A6Q8PF59;O15551;P13716;P19634
T2D/IR-NDM ↑	GO:0045907	positive regulation of vasoconstriction	8	3	0.17	0.001	0.0746667	ACE;FGG;FGA	A0A0A0MSN4;C9JC84;P02671
T2D/IR-NDM ↑	GO:0072577	endothelial cell apoptotic process	8	3	0.17	0.001	0.0746667	FGG;FGA;ICAM1	C9JC84;P02671;P05362
T2D/IR-NDM ↑	GO:2000351	regulation of endothelial cell apoptotic process	8	3	0.17	0.001	0.0746667	FGG;FGA;ICAM1	C9JC84;P02671;P05362
T2D/IR-NDM ↑	GO:1904035	regulation of epithelial cell apoptotic process	9	3	0.19	0.0015	0.0784	FGG;FGA;ICAM1	C9JC84;P02671;P05362
T2D/IR-NDM ↑	GO:0008625	extrinsic apoptotic signaling pathway via death domain receptors	10	3	0.21	0.0021	0.0784	FGG;FGA;ICAM1	C9JC84;P02671;P05362
T2D/IR-NDM ↑	GO:1902041	regulation of extrinsic apoptotic signaling pathway via death domain receptors	10	3	0.21	0.0021	0.0784	FGG;FGA;ICAM1	C9JC84;P02671;P05362
T2D/IR-NDM ↑	GO:0019229	regulation of vasoconstriction	11	3	0.24	0.0028	0.0784	ACE;FGG;FGA	A0A0A0MSN4;C9JC84;P02671
T2D/IR-NDM ↑	GO:1904019	epithelial cell apoptotic process	11	3	0.24	0.0028	0.0784	FGG;FGA;ICAM1	C9JC84;P02671;P05362
T2D/IR-NDM ↑	GO:0002286	T cell activation involved in immune response	13	3	0.28	0.0046	0.0896	HLA-DRA;ICAM1;ITGAL	A0A0G2JH46;P05362;P20701
T2D/IR-NDM ↑	GO:0042310	vasoconstriction	13	3	0.28	0.0046	0.0896	ACE;FGG;FGA	A0A0A0MSN4;C9JC84;P02671
T2D/IR-NDM ↑	GO:1901655	cellular response to ketone	13	3	0.28	0.0046	0.0896	ACE;AQP1;MSN	A0A0A0MSN4;A0A494C115;P26038
T2D/IR-NDM ↑	GO:0070374	positive regulation of ERK1 and ERK2 cascade	26	4	0.56	0.0048	0.0896	FGG;FGA;ICAM1;CARD9	C9JC84;P02671;P05362;Q9H257
T2D/IR-NDM ↑	GO:0048002	antigen processing and presentation of peptide antigen	14	3	0.3	0.0058	0.0999385	ACE;HLA-DRA;HLA-B	A0A0A0MSN4;A0A0G2JH46;P30488
T2D/IR-NDM ↑	GO:0009617	response to bacterium	89	7	1.9	0.0088	0.1056	ACE;AQP1;FGA;MPO;FABP4;HLA-B;CARD9	A0A0A0MSN4;A0A494C115;P02671;P05164;P15090;P30488;Q9H257
T2D/IR-NDM ↑	GO:0010817	regulation of hormone levels	49	5	1.05	0.0096	0.1056	ACE;AQP1;FGG;FGA;ATP1A1	A0A0A0MSN4;A0A494C115;C9JC84;P02671;P05023
T2D/IR-NDM ↑	GO:0043067	regulation of programmed cell death	139	9	2.97	0.0101	0.1056	ACE;AQP1;PEPD;FGG;ENG;FGA;MPO;ICAM1;CARD9	A0A0A0MSN4;A0A494C115;A0A494C165;C9JC84;F5GX88;P02671;P05164;P05362;Q9H257
T2D/IR-NDM ↑	GO:0072676	lymphocyte migration	17	3	0.36	0.0102	0.1056	STK10;ITGAL;MSN	O94804;P20701;P26038
T2D/IR-NDM ↑	GO:2001237	negative regulation of extrinsic apoptotic signaling pathway	17	3	0.36	0.0102	0.1056	FGG;FGA;ICAM1	C9JC84;P02671;P05362
T2D/IR-NDM ↑	GO:1903522	regulation of blood circulation	32	4	0.68	0.0103	0.1056	ACE;FGG;FGA;ATP1A1	A0A0A0MSN4;C9JC84;P02671;P05023
T2D/IR-NDM ↑	GO:0034113	heterotypic cell-cell adhesion	18	3	0.38	0.012	0.1056	CD58;FGG;FGA	B1AMW1;C9JC84;P02671
T2D/IR-NDM ↑	GO:0098609	cell-cell adhesion	143	9	3.06	0.0121	0.1056	HLA-DRA;CD58;FGG;STK10;FGA;ICAM1;ITGAL;MSN;MMRN1	A0A0G2JH46;B1AMW1;C9JC84;O94804;P02671;P05362;P20701;P26038;Q13201
T2D/IR-NDM ↑	GO:0001910	regulation of leukocyte mediated cytotoxicity	19	3	0.41	0.014	0.1056	HLA-DRA;ICAM1;HLA-B	A0A0G2JH46;P05362;P30488
T2D/IR-NDM ↑	GO:0002252	immune effector process	123	8	2.63	0.0154	0.1056	ACE;HLA-DRA;MPO;ICAM1;ITGAL;HLA-B;BST2;CARD9	A0A0A0MSN4;A0A0G2JH46;P05164;P05362;P20701;P30488;Q10589;Q9H257
T2D/IR-NDM ↑	GO:0002821	positive regulation of adaptive immune response	21	3	0.45	0.0185	0.1056	HLA-DRA;HLA-B;CARD9	A0A0G2JH46;P30488;Q9H257
T2D/IR-NDM ↑	GO:0002824	positive regulation of adaptive immune response based on somatic recombination of immune receptors b...	21	3	0.45	0.0185	0.1056	HLA-DRA;HLA-B;CARD9	A0A0G2JH46;P30488;Q9H257
T2D/IR-NDM ↑	GO:0031960	response to corticosteroid	21	3	0.45	0.0185	0.1056	ACE;AQP1;ENG	A0A0A0MSN4;A0A494C115;F5GX88
T2D/IR-NDM ↑	GO:0046777	protein autophosphorylation	21	3	0.45	0.0185	0.1056	ACE;ENG;STK10	A0A0A0MSN4;F5GX88;O94804
T2D/IR-NDM ↑	GO:0070372	regulation of ERK1 and ERK2 cascade	38	4	0.81	0.0187	0.1056	FGG;FGA;ICAM1;CARD9	C9JC84;P02671;P05362;Q9H257
T2D/IR-NDM ↑	GO:0002483	antigen processing and presentation of endogenous peptide antigen	8	2	0.17	0.019	0.1056	HLA-DRA;HLA-B	A0A0G2JH46;P30488
T2D/IR-NDM ↑	GO:0019233	sensory perception of pain	8	2	0.17	0.019	0.1056	ACE;AQP1	A0A0A0MSN4;A0A494C115
T2D/IR-NDM ↑	GO:0019883	antigen processing and presentation of endogenous antigen	8	2	0.17	0.019	0.1056	HLA-DRA;HLA-B	A0A0G2JH46;P30488
T2D/IR-NDM ↑	GO:0034114	regulation of heterotypic cell-cell adhesion	8	2	0.17	0.019	0.1056	FGG;FGA	C9JC84;P02671
T2D/IR-NDM ↑	GO:0044057	regulation of system process	58	5	1.24	0.0193	0.1056	ACE;AQP1;FGG;FGA;ATP1A1	A0A0A0MSN4;A0A494C115;C9JC84;P02671;P05023
T2D/IR-NDM ↑	GO:0001775	cell activation	154	9	3.29	0.0194	0.1056	HLA-DRA;FGG;FGA;VWF;ICAM1;ITGAL;MSN;BST2;MMRN1	A0A0G2JH46;C9JC84;P02671;P04275;P05362;P20701;P26038;Q10589;Q13201
T2D/IR-NDM ↑	GO:0010941	regulation of cell death	156	9	3.33	0.0211	0.1056	ACE;AQP1;PEPD;FGG;ENG;FGA;MPO;ICAM1;CARD9	A0A0A0MSN4;A0A494C115;A0A494C165;C9JC84;F5GX88;P02671;P05164;P05362;Q9H257
T2D/IR-NDM ↑	GO:2001236	regulation of extrinsic apoptotic signaling pathway	22	3	0.47	0.0211	0.1056	FGG;FGA;ICAM1	C9JC84;P02671;P05362
T2D/IR-NDM ↑	GO:0048545	response to steroid hormone	40	4	0.86	0.0223	0.1056	ACE;AQP1;ENG;ATP1A1	A0A0A0MSN4;A0A494C115;F5GX88;P05023
T2D/IR-NDM ↑	GO:1902533	positive regulation of intracellular signal transduction	107	7	2.29	0.0233	0.1056	FGG;ENG;FGA;VWF;ICAM1;BST2;CARD9	C9JC84;F5GX88;P02671;P04275;P05362;Q10589;Q9H257
T2D/IR-NDM ↑	GO:0007155	cell adhesion	215	11	4.6	0.0237	0.1056	HLA-DRA;CD58;FGG;ENG;STK10;FGA;VWF;ICAM1;ITGAL;MSN;MMRN1	A0A0G2JH46;B1AMW1;C9JC84;F5GX88;O94804;P02671;P04275;P05362;P20701;P26038;Q13201
T2D/IR-NDM ↑	GO:0009612	response to mechanical stimulus	23	3	0.49	0.0238	0.1056	AQP1;ENG;MPO	A0A494C115;F5GX88;P05164
T2D/IR-NDM ↑	GO:0035150	regulation of tube size	23	3	0.49	0.0238	0.1056	ACE;FGG;FGA	A0A0A0MSN4;C9JC84;P02671
T2D/IR-NDM ↑	GO:0035296	regulation of tube diameter	23	3	0.49	0.0238	0.1056	ACE;FGG;FGA	A0A0A0MSN4;C9JC84;P02671
T2D/IR-NDM ↑	GO:0097746	blood vessel diameter maintenance	23	3	0.49	0.0238	0.1056	ACE;FGG;FGA	A0A0A0MSN4;C9JC84;P02671
T2D/IR-NDM ↑	GO:0031952	regulation of protein autophosphorylation	9	2	0.19	0.024	0.1056	ACE;ENG	A0A0A0MSN4;F5GX88
T2D/IR-NDM ↑	GO:0071384	cellular response to corticosteroid stimulus	9	2	0.19	0.024	0.1056	ACE;AQP1	A0A0A0MSN4;A0A494C115
T2D/IR-NDM ↑	GO:0010033	response to organic substance	275	13	5.88	0.0241	0.1056	ACE;AQP1;CD58;FGG;ENG;FGA;ATP1A1;MPO;ICAM1;FABP4;MSN;BST2;CARD9	A0A0A0MSN4;A0A494C115;B1AMW1;C9JC84;F5GX88;P02671;P05023;P05164;P05362;P15090;P26038;Q10589;Q9H257
T2D/IR-NDM ↑	GO:1901700	response to oxygen-containing compound	187	10	4	0.0241	0.1056	ACE;AQP1;FGG;FGA;ATP1A1;MPO;ICAM1;FABP4;MSN;CARD9	A0A0A0MSN4;A0A494C115;C9JC84;P02671;P05023;P05164;P05362;P15090;P26038;Q9H257
T2D/IR-NDM ↑	GO:0002443	leukocyte mediated immunity	84	6	1.8	0.0245	0.1056	ACE;HLA-DRA;ICAM1;HLA-B;BST2;CARD9	A0A0A0MSN4;A0A0G2JH46;P05362;P30488;Q10589;Q9H257
T2D/IR-NDM ↑	GO:0042981	regulation of apoptotic process	134	8	2.86	0.0251	0.1056	ACE;AQP1;FGG;ENG;FGA;MPO;ICAM1;CARD9	A0A0A0MSN4;A0A494C115;C9JC84;F5GX88;P02671;P05164;P05362;Q9H257
T2D/IR-NDM ↑	GO:0019882	antigen processing and presentation	24	3	0.51	0.0267	0.1056	ACE;HLA-DRA;HLA-B	A0A0A0MSN4;A0A0G2JH46;P30488
T2D/IR-NDM ↑	GO:0030072	peptide hormone secretion	24	3	0.51	0.0267	0.1056	AQP1;FGG;FGA	A0A494C115;C9JC84;P02671
T2D/IR-NDM ↑	GO:0031341	regulation of cell killing	24	3	0.51	0.0267	0.1056	HLA-DRA;ICAM1;HLA-B	A0A0G2JH46;P05362;P30488
T2D/IR-NDM ↑	GO:0071383	cellular response to steroid hormone stimulus	24	3	0.51	0.0267	0.1056	ACE;AQP1;ATP1A1	A0A0A0MSN4;A0A494C115;P05023
T2D/IR-NDM ↑	GO:0097191	extrinsic apoptotic signaling pathway	24	3	0.51	0.0267	0.1056	FGG;FGA;ICAM1	C9JC84;P02671;P05362
T2D/IR-NDM ↑	GO:0070371	ERK1 and ERK2 cascade	43	4	0.92	0.0284	0.1056	FGG;FGA;ICAM1;CARD9	C9JC84;P02671;P05362;Q9H257
T2D/IR-NDM ↑	GO:0007159	leukocyte cell-cell adhesion	64	5	1.37	0.0285	0.1056	HLA-DRA;STK10;ICAM1;ITGAL;MSN	A0A0G2JH46;O94804;P05362;P20701;P26038
T2D/IR-NDM ↑	GO:0002474	antigen processing and presentation of peptide antigen via MHC class I	10	2	0.21	0.0294	0.1056	ACE;HLA-B	A0A0A0MSN4;P30488
T2D/IR-NDM ↑	GO:0015909	long-chain fatty acid transport	10	2	0.21	0.0294	0.1056	ACE;FABP4	A0A0A0MSN4;P15090
T2D/IR-NDM ↑	GO:0019755	one-carbon compound transport	10	2	0.21	0.0294	0.1056	AQP1;CA4	A0A494C115;P22748
T2D/IR-NDM ↑	GO:0051240	positive regulation of multicellular organismal process	193	10	4.13	0.0297	0.1056	ACE;HLA-DRA;AQP1;CD58;FGG;ENG;FGA;ATP1A1;FABP4;CARD9	A0A0A0MSN4;A0A0G2JH46;A0A494C115;B1AMW1;C9JC84;F5GX88;P02671;P05023;P15090;Q9H257
T2D/IR-NDM ↑	GO:0002285	lymphocyte activation involved in immune response	25	3	0.53	0.0297	0.1056	HLA-DRA;ICAM1;ITGAL	A0A0G2JH46;P05362;P20701
T2D/IR-NDM ↑	GO:0002790	peptide secretion	25	3	0.53	0.0297	0.1056	AQP1;FGG;FGA	A0A494C115;C9JC84;P02671
T2D/IR-NDM ↑	GO:1901654	response to ketone	25	3	0.53	0.0297	0.1056	ACE;AQP1;MSN	A0A0A0MSN4;A0A494C115;P26038
T2D/IR-NDM ↑	GO:0043069	negative regulation of programmed cell death	89	6	1.9	0.0317	0.107157	AQP1;PEPD;FGG;FGA;MPO;ICAM1	A0A494C115;A0A494C165;C9JC84;P02671;P05164;P05362
T2D/IR-NDM ↑	GO:0015833	peptide transport	26	3	0.56	0.033	0.107157	AQP1;FGG;FGA	A0A494C115;C9JC84;P02671
T2D/IR-NDM ↑	GO:0009410	response to xenobiotic stimulus	45	4	0.96	0.033	0.107157	ACE;ENG;ATP1A1;CARD9	A0A0A0MSN4;F5GX88;P05023;Q9H257
T2D/IR-NDM ↑	GO:0033993	response to lipid	91	6	1.95	0.0349	0.107157	ACE;AQP1;ENG;ATP1A1;MPO;MSN	A0A0A0MSN4;A0A494C115;F5GX88;P05023;P05164;P26038
T2D/IR-NDM ↑	GO:0001916	positive regulation of T cell mediated cytotoxicity	11	2	0.24	0.0354	0.107157	HLA-DRA;HLA-B	A0A0G2JH46;P30488
T2D/IR-NDM ↑	GO:0015908	fatty acid transport	11	2	0.24	0.0354	0.107157	ACE;FABP4	A0A0A0MSN4;P15090
T2D/IR-NDM ↑	GO:0034219	carbohydrate transmembrane transport	11	2	0.24	0.0354	0.107157	ACE;AQP1	A0A0A0MSN4;A0A494C115
T2D/IR-NDM ↑	GO:0050886	endocrine process	11	2	0.24	0.0354	0.107157	ACE;AQP1	A0A0A0MSN4;A0A494C115
T2D/IR-NDM ↑	GO:0071260	cellular response to mechanical stimulus	11	2	0.24	0.0354	0.107157	AQP1;ENG	A0A494C115;F5GX88
T2D/IR-NDM ↑	GO:2000401	regulation of lymphocyte migration	11	2	0.24	0.0354	0.107157	STK10;MSN	O94804;P26038
T2D/IR-NDM ↑	GO:0002703	regulation of leukocyte mediated immunity	46	4	0.98	0.0354	0.107157	HLA-DRA;ICAM1;HLA-B;BST2	A0A0G2JH46;P05362;P30488;Q10589
T2D/IR-NDM ↑	GO:0015711	organic anion transport	27	3	0.58	0.0364	0.108715	ACE;FABP4;CA4	A0A0A0MSN4;P15090;P22748
T2D/IR-NDM ↑	GO:0014070	response to organic cyclic compound	94	6	2.01	0.0402	0.115319	ACE;AQP1;ENG;ATP1A1;MSN;CARD9	A0A0A0MSN4;A0A494C115;F5GX88;P05023;P26038;Q9H257
T2D/IR-NDM ↑	GO:0042742	defense response to bacterium	48	4	1.03	0.0406	0.115319	AQP1;FGA;MPO;CARD9	A0A494C115;P02671;P05164;Q9H257
T2D/IR-NDM ↑	GO:0043410	positive regulation of MAPK cascade	48	4	1.03	0.0406	0.115319	FGG;FGA;ICAM1;CARD9	C9JC84;P02671;P05362;Q9H257
T2D/IR-NDM ↑	GO:0001914	regulation of T cell mediated cytotoxicity	12	2	0.26	0.0417	0.115319	HLA-DRA;HLA-B	A0A0G2JH46;P30488
T2D/IR-NDM ↑	GO:0015718	monocarboxylic acid transport	12	2	0.26	0.0417	0.115319	ACE;FABP4	A0A0A0MSN4;P15090
T2D/IR-NDM ↑	GO:0032963	collagen metabolic process	12	2	0.26	0.0417	0.115319	PEPD;ENG	A0A494C165;F5GX88
T2D/IR-NDM ↑	GO:0022409	positive regulation of cell-cell adhesion	49	4	1.05	0.0434	0.118556	HLA-DRA;FGG;FGA;MMRN1	A0A0G2JH46;C9JC84;P02671;Q13201
T2D/IR-NDM ↑	GO:0060548	negative regulation of cell death	97	6	2.07	0.0459	0.119893	AQP1;PEPD;FGG;FGA;MPO;ICAM1	A0A494C115;A0A494C165;C9JC84;P02671;P05164;P05362
T2D/IR-NDM ↑	GO:0012501	programmed cell death	179	9	3.83	0.0476	0.119893	ACE;AQP1;PEPD;FGG;ENG;FGA;MPO;ICAM1;CARD9	A0A0A0MSN4;A0A494C115;A0A494C165;C9JC84;F5GX88;P02671;P05164;P05362;Q9H257
T2D/IR-NDM ↑	GO:0061045	negative regulation of wound healing	30	3	0.64	0.0478	0.119893	FGG;FGA;MMRN1	C9JC84;P02671;Q13201
T2D/IR-NDM ↑	GO:0008643	carbohydrate transport	13	2	0.28	0.0484	0.119893	ACE;AQP1	A0A0A0MSN4;A0A494C115
T2D/IR-NDM ↑	GO:0050832	defense response to fungus	13	2	0.28	0.0484	0.119893	MPO;CARD9	P05164;Q9H257
T2D/IR-NDM ↑	GO:0090330	regulation of platelet aggregation	13	2	0.28	0.0484	0.119893	FGG;MMRN1	C9JC84;Q13201
T2D/IR-NDM ↑	GO:0002697	regulation of immune effector process	74	5	1.58	0.0494	0.119893	HLA-DRA;ICAM1;HLA-B;BST2;CARD9	A0A0G2JH46;P05362;P30488;Q10589;Q9H257
T2D/IR-NDM ↑	GO:0051239	regulation of multicellular organismal process	303	13	6.48	0.0515	0.119893	ACE;HLA-DRA;AQP1;CD58;FGG;ENG;FGA;ATP1A1;FABP4;HLA-B;BST2;MMRN1;CARD9	A0A0A0MSN4;A0A0G2JH46;A0A494C115;B1AMW1;C9JC84;F5GX88;P02671;P05023;P15090;P30488;Q10589;Q13201;Q9H257
T2D/IR-NDM ↑	GO:0002819	regulation of adaptive immune response	31	3	0.66	0.0519	0.119893	HLA-DRA;HLA-B;CARD9	A0A0G2JH46;P30488;Q9H257
T2D/IR-NDM ↑	GO:0002822	regulation of adaptive immune response based on somatic recombination of immune receptors built from...	31	3	0.66	0.0519	0.119893	HLA-DRA;HLA-B;CARD9	A0A0G2JH46;P30488;Q9H257
T2D/IR-NDM ↑	GO:0042886	amide transport	31	3	0.66	0.0519	0.119893	AQP1;FGG;FGA	A0A494C115;C9JC84;P02671
T2D/IR-NDM ↑	GO:1903035	negative regulation of response to wounding	31	3	0.66	0.0519	0.119893	FGG;FGA;MMRN1	C9JC84;P02671;Q13201
T2D/IR-NDM ↑	GO:0010038	response to metal ion	52	4	1.11	0.0523	0.119893	AQP1;FGG;FGA;FABP4	A0A494C115;C9JC84;P02671;P15090
T2D/IR-NDM ↑	GO:0071396	cellular response to lipid	52	4	1.11	0.0523	0.119893	ACE;AQP1;ATP1A1;MSN	A0A0A0MSN4;A0A494C115;P05023;P26038
T2D/IR-NDM ↑	GO:0001913	T cell mediated cytotoxicity	14	2	0.3	0.0556	0.119893	HLA-DRA;HLA-B	A0A0G2JH46;P30488
T2D/IR-NDM ↑	GO:0002711	positive regulation of T cell mediated immunity	14	2	0.3	0.0556	0.119893	HLA-DRA;HLA-B	A0A0G2JH46;P30488
T2D/IR-NDM ↑	GO:0031639	plasminogen activation	14	2	0.3	0.0556	0.119893	FGG;FGA	C9JC84;P02671
T2D/IR-NDM ↑	GO:0034110	regulation of homotypic cell-cell adhesion	14	2	0.3	0.0556	0.119893	FGG;MMRN1	C9JC84;Q13201
T2D/IR-NDM ↑	GO:0051607	defense response to virus	14	2	0.3	0.0556	0.119893	BST2;CARD9	Q10589;Q9H257
T2D/IR-NDM ↑	GO:0072378	blood coagulation, fibrin clot formation	14	2	0.3	0.0556	0.119893	FGG;FGA	C9JC84;P02671
T2D/IR-NDM ↑	GO:0140546	defense response to symbiont	14	2	0.3	0.0556	0.119893	BST2;CARD9	Q10589;Q9H257
T2D/IR-NDM ↑	GO:0046879	hormone secretion	32	3	0.68	0.0562	0.119893	AQP1;FGG;FGA	A0A494C115;C9JC84;P02671
T2D/IR-NDM ↑	GO:0071674	mononuclear cell migration	32	3	0.68	0.0562	0.119893	STK10;ITGAL;MSN	O94804;P20701;P26038
T2D/IR-NDM ↑	GO:0010035	response to inorganic substance	77	5	1.65	0.0571	0.120615	AQP1;FGG;FGA;MPO;FABP4	A0A494C115;C9JC84;P02671;P05164;P15090
T2D/IR-NDM ↑	GO:0090066	regulation of anatomical structure size	78	5	1.67	0.0598	0.120615	ACE;AQP1;FGG;FGA;MSN	A0A0A0MSN4;A0A494C115;C9JC84;P02671;P26038
T2D/IR-NDM ↑	GO:2001234	negative regulation of apoptotic signaling pathway	33	3	0.71	0.0607	0.120615	FGG;FGA;ICAM1	C9JC84;P02671;P05362
T2D/IR-NDM ↑	GO:0001912	positive regulation of leukocyte mediated cytotoxicity	15	2	0.32	0.063	0.120615	HLA-DRA;HLA-B	A0A0G2JH46;P30488
T2D/IR-NDM ↑	GO:0002446	neutrophil mediated immunity	15	2	0.32	0.063	0.120615	ACE;CARD9	A0A0A0MSN4;Q9H257
T2D/IR-NDM ↑	GO:0009620	response to fungus	15	2	0.32	0.063	0.120615	MPO;CARD9	P05164;Q9H257
T2D/IR-NDM ↑	GO:0032635	interleukin-6 production	15	2	0.32	0.063	0.120615	HLA-B;CARD9	P30488;Q9H257
T2D/IR-NDM ↑	GO:0032675	regulation of interleukin-6 production	15	2	0.32	0.063	0.120615	HLA-B;CARD9	P30488;Q9H257
T2D/IR-NDM ↑	GO:0042445	hormone metabolic process	15	2	0.32	0.063	0.120615	ACE;ATP1A1	A0A0A0MSN4;P05023
T2D/IR-NDM ↑	GO:0072376	protein activation cascade	15	2	0.32	0.063	0.120615	FGG;FGA	C9JC84;P02671
T2D/IR-NDM ↑	GO:0072678	T cell migration	15	2	0.32	0.063	0.120615	ITGAL;MSN	P20701;P26038
T2D/IR-NDM ↑	GO:0090277	positive regulation of peptide hormone secretion	15	2	0.32	0.063	0.120615	FGG;FGA	C9JC84;P02671
T2D/IR-NDM ↑	GO:0001909	leukocyte mediated cytotoxicity	34	3	0.73	0.0654	0.124149	HLA-DRA;ICAM1;HLA-B	A0A0G2JH46;P05362;P30488
T2D/IR-NDM ↑	GO:0009914	hormone transport	35	3	0.75	0.0702	0.128937	AQP1;FGG;FGA	A0A494C115;C9JC84;P02671
T2D/IR-NDM ↑	GO:0002704	negative regulation of leukocyte mediated immunity	16	2	0.34	0.0708	0.128937	HLA-B;BST2	P30488;Q10589
T2D/IR-NDM ↑	GO:0002793	positive regulation of peptide secretion	16	2	0.34	0.0708	0.128937	FGG;FGA	C9JC84;P02671
T2D/IR-NDM ↑	GO:0045123	cellular extravasation	16	2	0.34	0.0708	0.128937	ICAM1;ITGAL	P05362;P20701
T2D/IR-NDM ↑	GO:0051384	response to glucocorticoid	16	2	0.34	0.0708	0.128937	ACE;AQP1	A0A0A0MSN4;A0A494C115
T2D/IR-NDM ↑	GO:0046649	lymphocyte activation	82	5	1.75	0.0714	0.128981	HLA-DRA;ICAM1;ITGAL;MSN;BST2	A0A0G2JH46;P05362;P20701;P26038;Q10589
T2D/IR-NDM ↑	GO:0043207	response to external biotic stimulus	194	9	4.15	0.0741	0.129953	ACE;AQP1;CD58;FGA;MPO;FABP4;HLA-B;BST2;CARD9	A0A0A0MSN4;A0A494C115;B1AMW1;P02671;P05164;P15090;P30488;Q10589;Q9H257
T2D/IR-NDM ↑	GO:0051707	response to other organism	194	9	4.15	0.0741	0.129953	ACE;AQP1;CD58;FGA;MPO;FABP4;HLA-B;BST2;CARD9	A0A0A0MSN4;A0A494C115;B1AMW1;P02671;P05164;P15090;P30488;Q10589;Q9H257
T2D/IR-NDM ↑	GO:0048584	positive regulation of response to stimulus	255	11	5.45	0.0743	0.129953	ACE;HLA-DRA;FGG;ENG;FGA;VWF;ICAM1;FABP4;HLA-B;BST2;CARD9	A0A0A0MSN4;A0A0G2JH46;C9JC84;F5GX88;P02671;P04275;P05362;P15090;P30488;Q10589;Q9H257
T2D/IR-NDM ↑	GO:0030334	regulation of cell migration	137	7	2.93	0.0757	0.129953	ACE;AQP1;ENG;STK10;ICAM1;MSN;BST2	A0A0A0MSN4;A0A494C115;F5GX88;O94804;P05362;P26038;Q10589
T2D/IR-NDM ↑	GO:0008219	cell death	195	9	4.17	0.0761	0.129953	ACE;AQP1;PEPD;FGG;ENG;FGA;MPO;ICAM1;CARD9	A0A0A0MSN4;A0A494C115;A0A494C165;C9JC84;F5GX88;P02671;P05164;P05362;Q9H257
T2D/IR-NDM ↑	GO:0010467	gene expression	320	13	6.84	0.0766	0.129953	ACE;HLA-DRA;CREG1;CD58;FGG;ENG;IGKV1D-16;FGA;FABP4;MSN;HLA-B;BST2;CARD9	A0A0A0MSN4;A0A0G2JH46;A0A3B3IRL2;B1AMW1;C9JC84;F5GX88;P01601;P02671;P15090;P26038;P30488;Q10589;Q9H257
T2D/IR-NDM ↑	GO:0009607	response to biotic stimulus	196	9	4.19	0.0782	0.129953	ACE;AQP1;CD58;FGA;MPO;FABP4;HLA-B;BST2;CARD9	A0A0A0MSN4;A0A494C115;B1AMW1;P02671;P05164;P15090;P30488;Q10589;Q9H257
T2D/IR-NDM ↑	GO:0001822	kidney development	17	2	0.36	0.0789	0.129953	ACE;AQP1	A0A0A0MSN4;A0A494C115
T2D/IR-NDM ↑	GO:0031343	positive regulation of cell killing	17	2	0.36	0.0789	0.129953	HLA-DRA;HLA-B	A0A0G2JH46;P30488
T2D/IR-NDM ↑	GO:0046887	positive regulation of hormone secretion	17	2	0.36	0.0789	0.129953	FGG;FGA	C9JC84;P02671
T2D/IR-NDM ↑	GO:0050729	positive regulation of inflammatory response	17	2	0.36	0.0789	0.129953	ACE;FABP4	A0A0A0MSN4;P15090
T2D/IR-NDM ↑	GO:0071805	potassium ion transmembrane transport	17	2	0.36	0.0789	0.129953	AQP1;ATP1A1	A0A494C115;P05023
T2D/IR-NDM ↑	GO:0030168	platelet activation	60	4	1.28	0.0807	0.130219	FGG;FGA;VWF;MMRN1	C9JC84;P02671;P04275;Q13201
T2D/IR-NDM ↑	GO:0071407	cellular response to organic cyclic compound	60	4	1.28	0.0807	0.130219	ACE;AQP1;ATP1A1;MSN	A0A0A0MSN4;A0A494C115;P05023;P26038
T2D/IR-NDM ↑	GO:0006952	defense response	228	10	4.87	0.0818	0.130219	ACE;AQP1;CD58;FGA;MPO;FABP4;ITGAL;HLA-B;BST2;CARD9	A0A0A0MSN4;A0A494C115;B1AMW1;P02671;P05164;P15090;P20701;P30488;Q10589;Q9H257
T2D/IR-NDM ↑	GO:0043066	negative regulation of apoptotic process	86	5	1.84	0.0842	0.130219	AQP1;FGG;FGA;MPO;ICAM1	A0A494C115;C9JC84;P02671;P05164;P05362
T2D/IR-NDM ↑	GO:0042110	T cell activation	61	4	1.3	0.0847	0.130219	HLA-DRA;ICAM1;ITGAL;MSN	A0A0G2JH46;P05362;P20701;P26038
T2D/IR-NDM ↑	GO:0040012	regulation of locomotion	141	7	3.01	0.0858	0.130219	ACE;AQP1;ENG;STK10;ICAM1;MSN;BST2	A0A0A0MSN4;A0A494C115;F5GX88;O94804;P05362;P26038;Q10589
T2D/IR-NDM ↑	GO:2000145	regulation of cell motility	141	7	3.01	0.0858	0.130219	ACE;AQP1;ENG;STK10;ICAM1;MSN;BST2	A0A0A0MSN4;A0A494C115;F5GX88;O94804;P05362;P26038;Q10589
T2D/IR-NDM ↑	GO:0044419	biological process involved in interspecies interaction between organisms	230	10	4.92	0.0859	0.130219	ACE;AQP1;CD58;FGA;MPO;ICAM1;FABP4;HLA-B;BST2;CARD9	A0A0A0MSN4;A0A494C115;B1AMW1;P02671;P05164;P05362;P15090;P30488;Q10589;Q9H257
T2D/IR-NDM ↑	GO:0002709	regulation of T cell mediated immunity	18	2	0.38	0.0872	0.130219	HLA-DRA;HLA-B	A0A0G2JH46;P30488
T2D/IR-NDM ↑	GO:0006813	potassium ion transport	18	2	0.38	0.0872	0.130219	AQP1;ATP1A1	A0A494C115;P05023
T2D/IR-NDM ↑	GO:0043123	positive regulation of I-kappaB kinase/NF-kappaB signaling	18	2	0.38	0.0872	0.130219	BST2;CARD9	Q10589;Q9H257
T2D/IR-NDM ↑	GO:0048863	stem cell differentiation	18	2	0.38	0.0872	0.130219	ACE;ENG	A0A0A0MSN4;F5GX88
T2D/IR-NDM ↑	GO:0072001	renal system development	18	2	0.38	0.0872	0.130219	ACE;AQP1	A0A0A0MSN4;A0A494C115
T2D/IR-NDM ↑	GO:0090276	regulation of peptide hormone secretion	18	2	0.38	0.0872	0.130219	FGG;FGA	C9JC84;P02671
T2D/IR-NDM ↑	GO:0009967	positive regulation of signal transduction	142	7	3.04	0.0885	0.130421	FGG;ENG;FGA;VWF;ICAM1;BST2;CARD9	C9JC84;F5GX88;P02671;P04275;P05362;Q10589;Q9H257
T2D/IR-NDM ↑	GO:0032101	regulation of response to external stimulus	142	7	3.04	0.0885	0.130421	ACE;FGG;FGA;FABP4;HLA-B;MMRN1;CARD9	A0A0A0MSN4;C9JC84;P02671;P15090;P30488;Q13201;Q9H257
T2D/IR-NDM ↑	GO:0016485	protein processing	39	3	0.83	0.091	0.132509	ACE;FGG;FGA	A0A0A0MSN4;C9JC84;P02671
T2D/IR-NDM ↑	GO:0006915	apoptotic process	172	8	3.68	0.0911	0.132509	ACE;AQP1;FGG;ENG;FGA;MPO;ICAM1;CARD9	A0A0A0MSN4;A0A494C115;C9JC84;F5GX88;P02671;P05164;P05362;Q9H257
T2D/IR-NDM ↑	GO:0002791	regulation of peptide secretion	19	2	0.41	0.0958	0.138446	FGG;FGA	C9JC84;P02671
T2D/IR-NDM ↑	GO:0031327	negative regulation of cellular biosynthetic process	40	3	0.86	0.0965	0.138564	CREG1;ATP1A1;FABP4	A0A3B3IRL2;P05023;P15090
T2D/IR-NDM ↑	GO:0032102	negative regulation of response to external stimulus	65	4	1.39	0.1017	0.141282	FGG;FGA;HLA-B;MMRN1	C9JC84;P02671;P30488;Q13201
T2D/IR-NDM ↑	GO:0003018	vascular process in circulatory system	41	3	0.88	0.1022	0.141282	ACE;FGG;FGA	A0A0A0MSN4;C9JC84;P02671
T2D/IR-NDM ↑	GO:0070527	platelet aggregation	41	3	0.88	0.1022	0.141282	FGG;FGA;MMRN1	C9JC84;P02671;Q13201
T2D/IR-NDM ↑	GO:0048523	negative regulation of cellular process	334	13	7.14	0.103	0.141282	ACE;CREG1;AQP1;PEPD;FGG;ENG;FGA;ATP1A1;MPO;ICAM1;FABP4;HLA-B;BST2	A0A0A0MSN4;A0A3B3IRL2;A0A494C115;A0A494C165;C9JC84;F5GX88;P02671;P05023;P05164;P05362;P15090;P30488;Q10589
T2D/IR-NDM ↑	GO:0003014	renal system process	20	2	0.43	0.1047	0.141282	ACE;AQP1	A0A0A0MSN4;A0A494C115
T2D/IR-NDM ↑	GO:0015849	organic acid transport	20	2	0.43	0.1047	0.141282	ACE;FABP4	A0A0A0MSN4;P15090
T2D/IR-NDM ↑	GO:0042730	fibrinolysis	20	2	0.43	0.1047	0.141282	FGG;FGA	C9JC84;P02671
T2D/IR-NDM ↑	GO:0046942	carboxylic acid transport	20	2	0.43	0.1047	0.141282	ACE;FABP4	A0A0A0MSN4;P15090
T2D/IR-NDM ↑	GO:0090087	regulation of peptide transport	20	2	0.43	0.1047	0.141282	FGG;FGA	C9JC84;P02671
T2D/IR-NDM ↑	GO:1900026	positive regulation of substrate adhesion-dependent cell spreading	20	2	0.43	0.1047	0.141282	FGG;FGA	C9JC84;P02671
T2D/IR-NDM ↑	GO:0071310	cellular response to organic substance	178	8	3.8	0.1069	0.142284	ACE;AQP1;CD58;FGG;ATP1A1;ICAM1;FABP4;MSN	A0A0A0MSN4;A0A494C115;B1AMW1;C9JC84;P05023;P05362;P15090;P26038
T2D/IR-NDM ↑	GO:0002263	cell activation involved in immune response	42	3	0.9	0.1081	0.142284	HLA-DRA;ICAM1;ITGAL	A0A0G2JH46;P05362;P20701
T2D/IR-NDM ↑	GO:0002366	leukocyte activation involved in immune response	42	3	0.9	0.1081	0.142284	HLA-DRA;ICAM1;ITGAL	A0A0G2JH46;P05362;P20701
T2D/IR-NDM ↑	GO:0061041	regulation of wound healing	42	3	0.9	0.1081	0.142284	FGG;FGA;MMRN1	C9JC84;P02671;Q13201
T2D/IR-NDM ↑	GO:0009605	response to external stimulus	304	12	6.5	0.1089	0.142284	ACE;AQP1;CD58;FGG;ENG;FGA;MPO;FABP4;HLA-B;BST2;MMRN1;CARD9	A0A0A0MSN4;A0A494C115;B1AMW1;C9JC84;F5GX88;P02671;P05164;P15090;P30488;Q10589;Q13201;Q9H257
T2D/IR-NDM ↑	GO:0002708	positive regulation of lymphocyte mediated immunity	21	2	0.45	0.1137	0.142284	HLA-DRA;HLA-B	A0A0G2JH46;P30488
T2D/IR-NDM ↑	GO:0008217	regulation of blood pressure	21	2	0.45	0.1137	0.142284	ACE;ATP1A1	A0A0A0MSN4;P05023
T2D/IR-NDM ↑	GO:0022406	membrane docking	21	2	0.45	0.1137	0.142284	ICAM1;MSN	P05362;P26038
T2D/IR-NDM ↑	GO:0034341	response to type II interferon	21	2	0.45	0.1137	0.142284	CD58;BST2	B1AMW1;Q10589
T2D/IR-NDM ↑	GO:0051592	response to calcium ion	21	2	0.45	0.1137	0.142284	FGG;FGA	C9JC84;P02671
T2D/IR-NDM ↑	GO:0071248	cellular response to metal ion	21	2	0.45	0.1137	0.142284	AQP1;FABP4	A0A494C115;P15090
T2D/IR-NDM ↑	GO:0071356	cellular response to tumor necrosis factor	21	2	0.45	0.1137	0.142284	CD58;FABP4	B1AMW1;P15090
T2D/IR-NDM ↑	GO:0071675	regulation of mononuclear cell migration	21	2	0.45	0.1137	0.142284	STK10;MSN	O94804;P26038
T2D/IR-NDM ↑	GO:0002237	response to molecule of bacterial origin	44	3	0.94	0.1202	0.144251	ACE;MPO;CARD9	A0A0A0MSN4;P05164;Q9H257
T2D/IR-NDM ↑	GO:0002685	regulation of leukocyte migration	44	3	0.94	0.1202	0.144251	STK10;ICAM1;MSN	O94804;P05362;P26038
T2D/IR-NDM ↑	GO:0023061	signal release	44	3	0.94	0.1202	0.144251	AQP1;FGG;FGA	A0A494C115;C9JC84;P02671
T2D/IR-NDM ↑	GO:0008015	blood circulation	69	4	1.47	0.1203	0.144251	ACE;FGG;FGA;ATP1A1	A0A0A0MSN4;C9JC84;P02671;P05023
T2D/IR-NDM ↑	GO:0002367	cytokine production involved in immune response	22	2	0.47	0.123	0.144251	BST2;CARD9	Q10589;Q9H257
T2D/IR-NDM ↑	GO:0002718	regulation of cytokine production involved in immune response	22	2	0.47	0.123	0.144251	BST2;CARD9	Q10589;Q9H257
T2D/IR-NDM ↑	GO:0008361	regulation of cell size	22	2	0.47	0.123	0.144251	AQP1;MSN	A0A494C115;P26038
T2D/IR-NDM ↑	GO:0031638	zymogen activation	22	2	0.47	0.123	0.144251	FGG;FGA	C9JC84;P02671
T2D/IR-NDM ↑	GO:0043122	regulation of I-kappaB kinase/NF-kappaB signaling	22	2	0.47	0.123	0.144251	BST2;CARD9	Q10589;Q9H257
T2D/IR-NDM ↑	GO:0050714	positive regulation of protein secretion	22	2	0.47	0.123	0.144251	FGG;FGA	C9JC84;P02671
T2D/IR-NDM ↑	GO:0061028	establishment of endothelial barrier	22	2	0.47	0.123	0.144251	ICAM1;MSN	P05362;P26038
T2D/IR-NDM ↑	GO:0071496	cellular response to external stimulus	22	2	0.47	0.123	0.144251	AQP1;ENG	A0A494C115;F5GX88
T2D/IR-NDM ↑	GO:0043408	regulation of MAPK cascade	70	4	1.5	0.1251	0.14595	FGG;FGA;ICAM1;CARD9	C9JC84;P02671;P05362;Q9H257
T2D/IR-NDM ↑	GO:1903034	regulation of response to wounding	45	3	0.96	0.1264	0.146703	FGG;FGA;MMRN1	C9JC84;P02671;Q13201
T2D/IR-NDM ↑	GO:0022407	regulation of cell-cell adhesion	71	4	1.52	0.1301	0.148624	HLA-DRA;FGG;FGA;MMRN1	A0A0G2JH46;C9JC84;P02671;Q13201
T2D/IR-NDM ↑	GO:0002456	T cell mediated immunity	23	2	0.49	0.1325	0.148624	HLA-DRA;HLA-B	A0A0G2JH46;P30488
T2D/IR-NDM ↑	GO:0046883	regulation of hormone secretion	23	2	0.49	0.1325	0.148624	FGG;FGA	C9JC84;P02671
T2D/IR-NDM ↑	GO:0071241	cellular response to inorganic substance	23	2	0.49	0.1325	0.148624	AQP1;FABP4	A0A494C115;P15090
T2D/IR-NDM ↑	GO:0098742	cell-cell adhesion via plasma-membrane adhesion molecules	23	2	0.49	0.1325	0.148624	ICAM1;ITGAL	P05362;P20701
T2D/IR-NDM ↑	GO:1900024	regulation of substrate adhesion-dependent cell spreading	23	2	0.49	0.1325	0.148624	FGG;FGA	C9JC84;P02671
T2D/IR-NDM ↑	GO:0034109	homotypic cell-cell adhesion	46	3	0.98	0.1327	0.148624	FGG;FGA;MMRN1	C9JC84;P02671;Q13201

## Sheet: GO-MF
Table S3: List of the enriched GO-MF terms for the SEV proteins differentially expressed between group versus a user-specified background list. The direction of the arrows indicates whether the proteins were up- or downregulated
Group	GO.ID	Term	Annotated	Significant	Expected	Fisher p-value	B-H p-value	Gene Symbol	Uniprot ID
T2D/IS-NDM ↑	GO:0005544	calcium-dependent phospholipid binding	11	7	0.46	1.4e-07	1.274e-05	CPNE1;ANXA1;ANXA6;ANXA5;ANXA4;ANXA3;ANXA11	B0QZ18;P04083;P08133;P08758;P09525;P12429;P50995
T2D/IS-NDM ↑	GO:0048306	calcium-dependent protein binding	22	7	0.92	4.7e-05	0.0021385	VAMP2;ANXA1;ANXA6;ANXA4;ANXA3;S100A11;ANXA11	F8WCA0;P04083;P08133;P09525;P12429;P31949;P50995
T2D/IS-NDM ↑	GO:0055102	lipase inhibitor activity	8	4	0.34	0.00033	0.01001	ANXA1;ANXA5;ANXA4;ANXA3	P04083;P08758;P09525;P12429
T2D/IS-NDM ↑	GO:0005543	phospholipid binding	62	10	2.6	0.00056	0.01274	CPNE1;VAMP2;ANXA1;ANXA6;ANXA5;ANXA4;ANXA3;ANXA11;DENND1A;GSDMA	B0QZ18;F8WCA0;P04083;P08133;P08758;P09525;P12429;P50995;Q8TEH3;Q96QA5
T2D/IS-NDM ↑	GO:0001786	phosphatidylserine binding	10	4	0.42	0.00091	0.0138017	CPNE1;ANXA6;ANXA5;GSDMA	B0QZ18;P08133;P08758;Q96QA5
T2D/IS-NDM ↑	GO:0072341	modified amino acid binding	10	4	0.42	0.00091	0.0138017	CPNE1;ANXA6;ANXA5;GSDMA	B0QZ18;P08133;P08758;Q96QA5
T2D/IS-NDM ↑	GO:0030280	structural constituent of skin epidermis	18	5	0.76	0.0013	0.0169	KRT10;KRT5;KRT2;KRT73;KRT78	A0A1B0GVI3;P13647;P35908;Q86Y46;Q8N1N4
T2D/IS-NDM ↑	GO:0005509	calcium ion binding	91	11	3.82	0.0035	0.0398125	TGM3;CPNE1;GCA;ANXA1;S100A8;ANXA6;ANXA5;ANXA4;ANXA3;S100A11;ANXA11	A0A494C0J7;B0QZ18;H7BXD5;P04083;P05109;P08133;P08758;P09525;P12429;P31949;P50995
T2D/IS-NDM ↑	GO:0008289	lipid binding	101	11	4.24	0.00797	0.0805856	CPNE1;VAMP2;ANXA1;S100A8;ANXA6;ANXA5;ANXA4;ANXA3;ANXA11;DENND1A;GSDMA	B0QZ18;F8WCA0;P04083;P05109;P08133;P08758;P09525;P12429;P50995;Q8TEH3;Q96QA5
T2D/IS-NDM ↑	GO:0005198	structural molecule activity	109	11	4.58	0.01411	0.128401	KRT10;TGM3;H3-3A;KRT37;KRT5;SPRR1B;KRT2;ECM1;OLFM4;KRT73;KRT78	A0A1B0GVI3;A0A494C0J7;A0A590UJJ6;O76014;P13647;P22528;P35908;Q16610;Q6UX06;Q86Y46;Q8N1N4
IR-NDM/IS-NDM ↑	GO:0005544	calcium-dependent phospholipid binding	11	7	0.48	1.4e-07	1.162e-05	CPNE1;ANXA1;ANXA5;ANXA4;ANXA3;ANXA7;ANXA11	B0QZ18;P04083;P08758;P09525;P12429;P20073;P50995
IR-NDM/IS-NDM ↑	GO:0055102	lipase inhibitor activity	8	4	0.35	0.00033	0.01245	ANXA1;ANXA5;ANXA4;ANXA3	P04083;P08758;P09525;P12429
IR-NDM/IS-NDM ↑	GO:0048306	calcium-dependent protein binding	22	6	0.97	0.00045	0.01245	PDCD6;ANXA1;ANXA4;ANXA3;ANXA7;ANXA11	O75340;P04083;P09525;P12429;P20073;P50995
IR-NDM/IS-NDM ↑	GO:0005543	phospholipid binding	62	9	2.72	0.0024	0.0498	CPNE1;ANXA1;ANXA5;ANXA4;ANXA3;ANXA7;PEBP1;ANXA11;DENND1A	B0QZ18;P04083;P08758;P09525;P12429;P20073;P30086;P50995;Q8TEH3
IR-NDM/IS-NDM ↑	GO:0005509	calcium ion binding	91	11	3.99	0.0035	0.0581	CPNE1;SRI;PDCD6;ANXA1;S100A8;ANXA5;ANXA4;ANXA3;ANXA7;ANXA11;FLG2	B0QZ18;C9J0K6;O75340;P04083;P05109;P08758;P09525;P12429;P20073;P50995;Q5D862
T2D/IR-NDM ↑	GO:0005102	signaling receptor binding	179	13	4.1	0.00082	0.04464	ACE;HLA-DRA;AQP1;CD58;FGG;ENG;FGA;VWF;ICAM1;FABP4;ITGAL;MSN;HLA-B	A0A0A0MSN4;A0A0G2JH46;A0A494C115;B1AMW1;C9JC84;F5GX88;P02671;P04275;P05362;P15090;P20701;P26038;P30488
T2D/IR-NDM ↑	GO:0005201	extracellular matrix structural constituent	18	4	0.41	0.00144	0.04464	FGG;FGA;VWF;MMRN1	C9JC84;P02671;P04275;Q13201
