# Supplementary material for: The role of exosomes for sustained specific cardiorespiratory and metabolic improvements in males with type 2 diabetes after detraining
Source: eBioMedicine. 2024 Dec 2;110:105471. doi: 10.1016/j.ebiom.2024.105471 (PMC11652844; doi:10.1016/j.ebiom.2024.105471)
Supplement: Supplementary Table S4 [file mmc4.xlsx]

## Sheet: Table S4
Table S4: Anthropometric and metabolic parameters at baseline, after 12 weeks of high-intensity interval training (12-week) and after
4 weeks of detraining in individuals with type 2 diabetes (T2D) and glucose tolerant individuals (NDM).
Parameter	T2D (n=16-20)			NDM (n=17-22)
	Baseline	12-week	Detraining	Baseline	12-week	Detraining
Age (years)		57 ± 1			57 ± 1
BMI (kg/m²)	31.2 ± 0.6	30.8 ± 0.6	30.8 ± 0.7	30.6 ± 0.5	30.4 ± 0.5	30.5 ± 0.5
WBF (kg)	27 (22, 32)	26 (21, 33)	25 (21, 30)	26 (22, 31)	26 (21, 30)	28 (23, 30)
VF (kg)	6 (4, 7)	6 (4, 7)*	6 (4, 7)	5 (4, 6)†	5 (4, 6)	5 (4, 5)
SF (kg)	19 (17, 25)	20 (17, 26)	20 (16, 24)	20 (17, 27)†	21 (17, 25)	22 (18, 26)
HbA1c (%)	6.8 (6.4, 7.9)	6.8 (6.2, 7.2)	6.7 (6.2, 7.2)	5.4 (5.3, 5.6) †††	5.4 (5.2, 5.6)	5.3 (5.2, 5.6)#
SGPT (U/l)	41 (29, 62)	33 (25, 61)	29 (24, 47)***	26 (22, 36) ††	23 (20, 30)	22 (19, 27)
NEFA (µmol/l)	518 (337, 669)	336 (275, 467)**	390 (291, 479)**	472 (323, 527)	382 (309, 529)	321 (247, 465)**#
TG (mg/dl)	152 (125, 231)	119 (90,173) **	117 (105,182) *	131 (88, 158)	132 (89, 148)	117 (93, 161)
LDL-C (mg/dl)	132 (99, 171)	129 (98, 159)	126 (102, 152)	158 (134, 172) †	131 (125, 155)*	155 (125, 163)
HDL-C (mg/dl)	41 (36, 56)	51 (40, 58)***	48 (42, 59)**	52 (49, 62) †	51 (48, 58)	55 (47, 62)
FBG (mg/dl)	140 (116, 187)	132 (107, 168)*	129 (105, 170)**	87 (83, 90) †††	84 (80, 89)	85 (78, 89)*
FINS (μU/ml)	14 (8, 25)	16 (11, 24)	14 (11, 20)	9 (6, 11) †	8 (6, 11)	8 (6,13)
2-h PBG (mg/dl)	220 (179, 310)	243 (192, 298)	213 (135, 273)#	85 (67, 97)†††	92 (80, 109)*	82 (72, 95)
3-h PBG (mg/dl)	186 (101, 247)	160 (114, 245)	158 (118, 225)	61 (54, 64)†††	63 (59, 71)	59 (50, 65)#
M-value (mg*kg-1*min-1)	2.5 (1.8, 4.9)	3.1 (2.7, 6.9)**	3.0 (2.0, 3.5)#	6.0 (4.7, 7.3) †††	6.1 (5.0, 8.2)	5.2 (4.4, 7.8)
iEGP high clamp (%)	72 (64, 89)	93 (83, 103)***	91 (87, 102)**	99 (91, 111) †††	100 (94, 113)	103 (96, 111)
Liver lipid content (%)	15 (8, 22)	15 (8, 16)***	14 (6, 16)**	5 (3, 7) †††	3 (2, 7)**	3 (2, 7)
VO2max	23 (21, 26)	27 (25, 31)***	25 (22, 31)***###	25 (24, 28)	29 (27, 32)***	28 (26, 30)**#
BMI: body mass index, WBF: whole-body fat content, VF: visceral fat content, SF: subcutaneous fat content, HbA1c: hemoglobin A1c, SGPT: serum glutamic pyruvic transaminase,
NEFA: non esterified fatty acids, TG: triglycerides, LDL-C: low-density-lipoprotein cholesterol, HDL-C: high-density-lipoprotein cholesterol, FBG: fasting blood glucose, FINS: fasting insulin, 2-h /3-h PBG: plasma blood glucose at 2 and 3 h after OGTT
Data are shown as mean ± SEM or median (q1,q3); *p<0.05, **p<0.01, ***p<0.001 vs baseline; #p<0.05, ###p<0.001 vs 12-week; †p<0.05, ††p<0.01, †††p<0.001 vs T2D;
linear mixed models for changes between the different time points (baseline, 12-week and detraining); generalized ANOVA for differences between groups at baseline
All analyses are adjusted for age and BMI.
