# Supplementary material for: The role of exosomes for sustained specific cardiorespiratory and metabolic improvements in males with type 2 diabetes after detraining
Source: eBioMedicine. 2024 Dec 2;110:105471. doi: 10.1016/j.ebiom.2024.105471 (PMC11652844; doi:10.1016/j.ebiom.2024.105471)
Supplement: Supplementary Table S5 [file mmc5.xlsx]

## Sheet: Table S5
Table S5: Associations of metabolic parameters (BMI, FBG, SGPT, NEFA, TG, visceral and subcutaneous fat, M-value, iEGP, liver lipid content, VO2max)
with mitochondrial capacity, mitochondrial protein levels, markers of oxidative stress, markers of lipid hydrolysis and SEV number among the three groups (T2D, IR-NDM and IS-NDM) at detraining.
Linear regression analyses stratified by groups. Data are shown after adjustments for age and BMI at baseline. For each association, β coefficient and p-values are reported. P-values <0.05 are marked in bold
Dependent variable	Independent variable	Group	β	p value
BMI	CIL	T2D	0.45916	0.294483
BMI	CIL	IS-NDM	-0.57795	0.109512
BMI	CIL	IR-NDM	-2.24593	0.0920899
BMI	CIP	T2D	0.886653	0.337062
BMI	CIP	IS-NDM	-1.65253	0.0218663
BMI	CIP	IR-NDM	-0.680314	0.479448
BMI	GSH/GSSG	T2D	8.88117	0.00219222
BMI	GSH/GSSG	IS-NDM	0.957821	0.879112
BMI	GSH/GSSG	IR-NDM	-0.14172	0.962002
BMI	PINK1	T2D	-0.372634	0.677105
BMI	PINK1	IS-NDM	1.80354	0.0639017
BMI	PINK1	IR-NDM	-0.274705	0.640597
BMI	PGC1α	T2D	-1.65873	0.0946019
BMI	PGC1α	IS-NDM	-1.09695	0.40716
BMI	PGC1α	IR-NDM	-0.175876	0.855605
BMI	HSL	T2D	0.764975	0.0667213
BMI	HSL	IS-NDM	-0.325308	0.286331
BMI	HSL	IR-NDM	0.147534	0.652742
BMI	ATGL	T2D	0.54098	0.074778
BMI	ATGL	IS-NDM	-0.109101	0.843505
BMI	ATGL	IR-NDM	0.0372523	0.903707
BMI	MAGL	T2D	-1.05939	0.0720975
BMI	MAGL	IS-NDM	0.0601075	0.915943
BMI	MAGL	IR-NDM	-0.0355551	0.929866
FBG	PARKIN	T2D	-0.445628	0.0161282
FBG	PARKIN	IS-NDM	0.0319437	0.654519
FBG	PARKIN	IR-NDM	0.0251029	0.850394
FBG	pPARKIN(Ser65)/PARKIN	T2D	0.42	0.0210877
FBG	pPARKIN(Ser65)/PARKIN	IS-NDM	0.00781733	0.88141
FBG	pPARKIN(Ser65)/PARKIN	IR-NDM	0.0220437	0.911801
FBG	PGC1α	T2D	0.111478	0.402242
FBG	PGC1α	IS-NDM	-0.107377	0.023735
FBG	PGC1α	IR-NDM	-0.151747	0.488723
FBG	NRF2	T2D	-0.0760148	0.523503
FBG	NRF2	IS-NDM	-0.00423246	0.947896
FBG	NRF2	IR-NDM	0.190651	0.0304118
FBG	ATGL	T2D	-0.1134	0.0932362
FBG	ATGL	IS-NDM	0.00873716	0.86897
FBG	ATGL	IR-NDM	0.100668	0.104949
FBG	MAGL	T2D	0.229185	0.0876234
FBG	MAGL	IS-NDM	0.0594128	0.247661
FBG	MAGL	IR-NDM	-0.152251	0.0612944
FBG	DGAT1	T2D	0.281595	0.011377
FBG	DGAT1	IS-NDM	-0.0127178	0.80371
FBG	DGAT1	IR-NDM	-0.177762	0.396453
iEGPhigh	CIL	T2D	0.0480498	0.0966346
iEGPhigh	CIL	IS-NDM	0.279629	0.0406303
iEGPhigh	CIL	IR-NDM	0.466188	0.648956
iEGPhigh	CIP	T2D	-0.359763	0.473253
iEGPhigh	CIP	IS-NDM	0.29465	0.214311
iEGPhigh	CIP	IR-NDM	-0.311678	0.0776577
iEGPhigh	DRP1	T2D	-0.0133455	0.877185
iEGPhigh	DRP1	IS-NDM	-0.078218	0.626594
iEGPhigh	DRP1	IR-NDM	-0.145243	0.0893188
iEGPhigh	PINK1	T2D	0.262026	0.0937661
iEGPhigh	PINK1	IS-NDM	-0.164031	0.529881
iEGPhigh	PINK1	IR-NDM	0.105937	0.535358
iEGPhigh	PGC1α	T2D	0.0514283	0.879463
iEGPhigh	PGC1α	IS-NDM	0.386689	0.107925
iEGPhigh	PGC1α	IR-NDM	-0.411235	0.0932333
iEGPhigh	MAGL	T2D	-0.229446	0.0428009
iEGPhigh	MAGL	IS-NDM	-0.113002	0.397442
iEGPhigh	MAGL	IR-NDM	0.1796	0.187722
Liver lipid content	CIP	T2D	0.890721	0.0974926
Liver lipid content	CIP	IS-NDM	0.752577	0.557399
Liver lipid content	CI+IIP	T2D	1.23525	0.0409151
Liver lipid content	CI+IIP	IS-NDM	-3.52481	0.191808
Liver lipid content	GSSG	T2D	-0.736305	0.123555
Liver lipid content	GSSG	IS-NDM	0.233847	0.790825
Liver lipid content	GSSG	IR-NDM	-1.27192	0.0652757
Liver lipid content	PINK1	T2D	-0.444658	0.415774
Liver lipid content	PINK1	IS-NDM	1.32134	0.401966
Liver lipid content	PINK1	IR-NDM	0.88808	0.0613956
Liver lipid content	ATGL	T2D	0.00554114	0.978748
Liver lipid content	ATGL	IS-NDM	-0.0827597	0.896595
Liver lipid content	ATGL	IR-NDM	2.31189	0.0939884
Liver lipid content	HSL	T2D	-0.135175	0.641371
Liver lipid content	HSL	IS-NDM	-0.463544	0.0132309
Liver lipid content	HSL	IR-NDM	-0.516136	0.503505
M-value	CIP	T2D	-0.185103	0.637925
M-value	CIP	IS-NDM	0.904041	0.0105292
M-value	CIP	IR-NDM	-0.498006	0.448006
M-value	CI+IIP	T2D	-0.0876218	0.840486
M-value	CI+IIP	IS-NDM	1.26201	0.0288728
M-value	CI+IIP	IR-NDM	-0.7842	0.132619
M-value	GSH/GSSG	T2D	-3.00294	0.0415747
M-value	GSH/GSSG	IS-NDM	3.44794	0.277089
M-value	GSH/GSSG	IR-NDM	-2.69041	0.0964451
M-value	HSL	T2D	-0.300373	0.13435
M-value	HSL	IS-NDM	0.186908	0.236577
M-value	HSL	IR-NDM	0.350224	0.00847425
M-value	ATGL	T2D	-0.236216	0.0883506
M-value	ATGL	IS-NDM	0.404705	0.120467
M-value	ATGL	IR-NDM	0.0515832	0.766243
M-value	MAGL	T2D	0.656882	0.0251178
M-value	MAGL	IS-NDM	0.392621	0.148884
M-value	MAGL	IR-NDM	-0.235704	0.271943
M-value	PARKIN	T2D	-0.503459	0.216536
M-value	PARKIN	IS-NDM	0.465557	0.203859
M-value	PARKIN	IR-NDM	0.612941	0.038426
M-value	pPARKIN(Ser65)/PARKIN	T2D	0.0627137	0.87968
M-value	pPARKIN(Ser65)/PARKIN	IS-NDM	-0.280656	0.304716
M-value	pPARKIN(Ser65)/PARKIN	IR-NDM	-0.458397	0.0845543
M-value	DGAT1	IR-NDM	-0.854869	0.0944339
NEFA	N SEV	T2D	0.101365	0.59907
NEFA	N SEV	IS-NDM	1.75213	0.166569
NEFA	N SEV	IR-NDM	0.554803	0.0752943
NEFA	OPA1	T2D	0.409444	0.0684344
NEFA	OPA1	IS-NDM	0.947532	0.120226
NEFA	OPA1	IR-NDM	0.503725	0.215862
NEFA	DRP1	T2D	-0.0678674	0.62873
NEFA	DRP1	IS-NDM	-0.607499	0.388684
NEFA	DRP1	IR-NDM	0.421781	0.0916603
NEFA	MFN2	T2D	-0.232113	0.177757
NEFA	MFN2	IS-NDM	-0.0738792	0.957738
NEFA	MFN2	IR-NDM	0.868158	0.0670083
NEFA	PGC1α	T2D	-0.0690217	0.842531
NEFA	PGC1α	IS-NDM	0.475069	0.716686
NEFA	PGC1α	IR-NDM	1.08846	0.0132695
NEFA	DGAT1	T2D	-0.0653248	0.718536
NEFA	DGAT1	IS-NDM	0.0783031	0.911256
NEFA	DGAT1	IR-NDM	0.798787	0.0807491
SGPT	CIP	T2D	0.493492	0.0377634
SGPT	CIP	IS-NDM	0.0282629	0.90746
SGPT	CIP	IR-NDM	1.10902	0.0287305
SGPT	Free GSH	T2D	0.0156656	0.964868
SGPT	Free GSH	IS-NDM	-0.0949827	0.716263
SGPT	Free GSH	IR-NDM	-0.781739	0.0934294
SGPT	GSH/GSSG	T2D	2.36393	0.0747312
SGPT	GSH/GSSG	IS-NDM	0.880587	0.591583
SGPT	GSH/GSSG	IR-NDM	-2.60453	0.23123
SGPT	MFN2	T2D	-0.17767	0.395425
SGPT	MFN2	IS-NDM	0.278442	0.404277
SGPT	MFN2	IR-NDM	1.27796	0.00646284
SGPT	pPINK1(Thr257)	T2D	-0.0405906	0.924851
SGPT	pPINK1(Thr257)	IS-NDM	-0.624174	0.0417713
SGPT	pPINK1(Thr257)	IR-NDM	-0.188588	0.412907
SGPT	pPINK1(Thr257)/PINK1	T2D	0.185008	0.438614
SGPT	pPINK1(Thr257)/PINK1	IS-NDM	-0.32723	0.0378584
SGPT	pPINK1(Thr257)/PINK1	IR-NDM	-0.247594	0.298171
SGPT	PGC1α	T2D	0.210952	0.619493
SGPT	PGC1α	IS-NDM	-0.646389	0.0100185
SGPT	PGC1α	IR-NDM	1.26662	0.0116137
SGPT	DGAT1	T2D	-0.143963	0.501641
SGPT	DGAT1	IS-NDM	-0.110035	0.437594
SGPT	DGAT1	IR-NDM	0.967554	0.0907627
Subcutaneous fat	CIL	T2D	0.0665913	0.038134
Subcutaneous fat	CIL	IS-NDM	0.0350869	0.735836
Subcutaneous fat	CIL	IR-NDM	0.0401536	0.745876
Subcutaneous fat	Total glutathione	T2D	-0.0747501	0.471724
Subcutaneous fat	Total glutathione	IS-NDM	-0.413555	0.0562426
Subcutaneous fat	Total glutathione	IR-NDM	0.231657	0.115297
Subcutaneous fat	GSSG	T2D	-0.0791421	0.442171
Subcutaneous fat	GSSG	IS-NDM	-0.396812	0.0426782
Subcutaneous fat	GSSG	IR-NDM	0.218409	0.144048
Subcutaneous fat	Free GSH	T2D	-0.0723481	0.48505
Subcutaneous fat	Free GSH	IS-NDM	-0.420162	0.0640072
Subcutaneous fat	Free GSH	IR-NDM	0.234124	0.107723
Subcutaneous fat	GSH/GSSG	T2D	0.153248	0.749607
Subcutaneous fat	GSH/GSSG	IS-NDM	2.741	0.0785487
Subcutaneous fat	GSH/GSSG	IR-NDM	0.254768	0.77499
Subcutaneous fat	DRP1	T2D	-0.0236502	0.743282
Subcutaneous fat	DRP1	IS-NDM	-0.378801	0.0035812
Subcutaneous fat	DRP1	IR-NDM	0.165146	0.168126
Subcutaneous fat	pDRP1(Ser616)/DRP1	T2D	0.0616634	0.332866
Subcutaneous fat	pDRP1(Ser616)/DRP1	IS-NDM	0.133022	0.044718
Subcutaneous fat	pDRP1(Ser616)/DRP1	IR-NDM	0.158131	0.248142
Subcutaneous fat	MFN1	T2D	-0.222593	0.0532102
Subcutaneous fat	MFN1	IS-NDM	0.223322	0.379943
Subcutaneous fat	MFN1	IR-NDM	0.426145	0.143649
Subcutaneous fat	MFN2	T2D	-0.120129	0.154572
Subcutaneous fat	MFN2	IS-NDM	-0.597393	0.0520125
Subcutaneous fat	MFN2	IR-NDM	-0.210592	0.532305
Subcutaneous fat	ATGL	T2D	0.0355548	0.562106
Subcutaneous fat	ATGL	IS-NDM	-0.070532	0.653479
Subcutaneous fat	ATGL	IR-NDM	-0.0999015	0.0163316
Subcutaneous fat	MAGL	T2D	-0.114163	0.238858
Subcutaneous fat	MAGL	IS-NDM	0.222048	0.0654741
Subcutaneous fat	MAGL	IR-NDM	0.0123696	0.884771
Triglycerides	CIL	T2D	0.0624366	0.752277
Triglycerides	CIL	IS-NDM	-0.826672	0.0137839
Triglycerides	CIL	IR-NDM	-0.772781	0.571204
Triglycerides	CIP	T2D	0.55981	0.127374
Triglycerides	CIP	IS-NDM	-1.58037	0.0449414
Triglycerides	CIP	IR-NDM	1.08945	0.136409
Triglycerides	MFN2	T2D	-0.22607	0.316973
Triglycerides	MFN2	IS-NDM	0.127392	0.924697
Triglycerides	MFN2	IR-NDM	1.27726	0.0655461
Triglycerides	PGC1α	T2D	-0.319185	0.366308
Triglycerides	PGC1α	IS-NDM	-1.1307	0.270043
Triglycerides	PGC1α	IR-NDM	1.36093	0.050237
Visceral fat	Total glutathione	T2D	-0.413274	0.0539774
Visceral fat	Total glutathione	IS-NDM	0.116453	0.752255
Visceral fat	Total glutathione	IR-NDM	-0.357726	0.618184
Visceral fat	GSSG	T2D	-0.445054	0.0325335
Visceral fat	GSSG	IS-NDM	0.114131	0.740589
Visceral fat	GSSG	IR-NDM	-0.456413	0.511907
Visceral fat	Free GSH	T2D	-0.392241	0.0697366
Visceral fat	Free GSH	IS-NDM	0.117347	0.757619
Visceral fat	Free GSH	IR-NDM	-0.306224	0.671204
Visceral fat	N SEV	T2D	0.133897	0.0615891
Visceral fat	N SEV	IS-NDM	0.101534	0.862215
Visceral fat	N SEV	IR-NDM	-0.797168	0.41539
Visceral fat	OPA1	T2D	0.42942	0.064003
Visceral fat	OPA1	IS-NDM	-0.133756	0.525055
Visceral fat	OPA1	IR-NDM	-0.243959	0.753191
Visceral fat	DRP1	T2D	-0.254518	0.0496964
Visceral fat	DRP1	IS-NDM	0.258953	0.304396
Visceral fat	DRP1	IR-NDM	-0.74416	0.0910084
Visceral fat	pDRP1(Ser616)	T2D	-0.250667	0.392883
Visceral fat	pDRP1(Ser616)	IS-NDM	-0.184688	0.252914
Visceral fat	pDRP1(Ser616)	IR-NDM	-0.423936	0.0506593
Visceral fat	pDRP1(Ser616)/DRP1	T2D	0.160126	0.191162
Visceral fat	pDRP1(Ser616)/DRP1	IS-NDM	-0.114449	0.256163
Visceral fat	pDRP1(Ser616)/DRP1	IR-NDM	-0.897374	0.0334072
Visceral fat	MFN1	T2D	0.0294996	0.904517
Visceral fat	MFN1	IS-NDM	-0.506339	0.0658332
Visceral fat	MFN1	IR-NDM	-2.09839	0.0227198
Visceral fat	pPARKIN(Ser65)/PARKIN	T2D	-0.00855036	0.976322
Visceral fat	pPARKIN(Ser65)/PARKIN	IS-NDM	-0.149455	0.384143
Visceral fat	pPARKIN(Ser65)/PARKIN	IR-NDM	1.71703	0.0208696
VO2max	GSH/GSSG	T2D	0.300634	0.586995
VO2max	GSH/GSSG	IS-NDM	-1.46149	0.0235676
VO2max	GSH/GSSG	IR-NDM	-0.0331374	0.951703
VO2max	N SEV	T2D	0.0670999	0.751008
VO2max	N SEV	IS-NDM	-0.889291	0.0142617
VO2max	N SEV	IR-NDM	0.0435172	0.650309
VO2max	DRP1	T2D	0.138932	0.0141106
VO2max	DRP1	IS-NDM	0.125527	0.134989
VO2max	DRP1	IR-NDM	-0.0951036	0.257479
VO2max	pDRP1(Ser616)/DRP1	T2D	-0.103683	0.0377153
VO2max	pDRP1(Ser616)/DRP0	IS-NDM	-0.0536333	0.129221
VO2max	pDRP1(Ser616)/DRP1	IR-NDM	0.0700374	0.567047
VO2max	MAGL	T2D	-0.171825	0.0686028
VO2max	MAGL	IS-NDM	-0.084393	0.219357
VO2max	MAGL	IR-NDM	0.0226163	0.759925
VO2max	ATGL	T2D	-0.0464197	0.35568
VO2max	ATGL	IS-NDM	-0.113037	0.0671762
VO2max	ATGL	IR-NDM	0.00772732	0.891454
