# Supplementary material for: The role of exosomes for sustained specific cardiorespiratory and metabolic improvements in males with type 2 diabetes after detraining
Source: eBioMedicine. 2024 Dec 2;110:105471. doi: 10.1016/j.ebiom.2024.105471 (PMC11652844; doi:10.1016/j.ebiom.2024.105471)
Supplement: Supplementary Table S6 [file mmc6.xlsx]

## Sheet: Tabelle1
Table S6: Correlations of clinical parameters (BMI, FBG, SGPT, NEFA, TG, visceral and subcutaneous fat, M-value, iEGP high-insulin clamp, liver lipid content, VO2max) with SEV proteins at detraining for the three groups combined (T2D, IR-NDM, IS-NDM; n=15).
For each association, Pearson (R) and Spearman (Rs) correlation coeffiecient and p <0.05 are reported.
Clinical parameters	SEV protein	R coefficient	p-value	Rs coefficient	p-value
BMI	ADH5	0.556729	0.0481296	0.594223	0.0322258
BMI	ATP5PO	0.627797	0.0215997	0.651995	0.0157414
BMI	ATP6AP1	0.654976	0.0151124	0.602476	0.0293199
BMI	BRK1	0.744927	0.0034815	0.767539	0.00219108
BMI	CFP	0.582907	0.0365456	0.61073	0.0266111
BMI	CMTM5	0.55912	0.0469745	0.613481	0.0257505
BMI	CYBRD1	0.565106	0.0441709	0.555709	0.0486285
BMI	CYCS	0.756808	0.00274594	0.674003	0.0115307
BMI	FAM49B	0.744287	0.00352508	0.696012	0.00823316
BMI	GANAB	0.584315	0.0359863	0.588721	0.0342766
BMI	GNAI1	0.580275	0.0376079	0.588721	0.0342766
BMI	LCP1	0.599133	0.0304731	0.555709	0.0486285
BMI	LRRC57	0.686455	0.00956205	0.577717	0.0386612
BMI	MPIG6B	0.582102	0.036868	0.682256	0.0101948
BMI	NOX1	0.58228	0.0367966	0.599725	0.0302662
BMI	PAFAH1B1	0.67514	0.0113393	0.662999	0.0135129
BMI	PLS3	0.71755	0.00575535	0.720771	0.00544079
BMI	PTP4A1	0.660041	0.014087	0.709767	0.0065733
BMI	RAB27A	0.673281	0.0116537	0.751032	0.00308664
BMI	RAB5B	0.637927	0.0189786	0.668501	0.0124922
BMI	RTN3	0.674596	0.0114306	0.629987	0.0210117
BMI	ST13	0.725522	0.00500107	0.629987	0.0210117
BMI	TMEM63A	0.698399	0.00792442	0.594223	0.0322258
BMI	TREML1	0.563392	0.0449608	0.574966	0.0398181
BMI	UBE2O	0.735942	0.00413249	0.709767	0.0065733
SGPT	AKR1B1	-0.533624	0.0493836	-0.666667	0.00921753
SGPT	ATP6AP1	-0.610876	0.020305	-0.69307	0.00599248
SGPT	BASP1	0.710847	0.00437343	0.580858	0.0293901
SGPT	CCT7	-0.6906	0.00625007	-0.741475	0.0024041
SGPT	CIB1	-0.544403	0.0441379	-0.616062	0.0189803
SGPT	GNB4	-0.534024	0.0491809	-0.572058	0.0325522
SGPT	GYPC	-0.538484	0.046965	-0.539054	0.0466872
SGPT	HBB	-0.532623	0.0498928	-0.532454	0.0499792
SGPT	HBD	-0.661169	0.0100315	-0.620462	0.0179086
SGPT	JAM3	-0.600445	0.0231793	-0.569857	0.0333807
SGPT	OSTF1	-0.533027	0.0496867	-0.653466	0.011264
FBG	CLDN3	-0.565999	0.0348711	-0.789011	0.000794614
FBG	CPA4	-0.54262	0.044976	-0.679121	0.00756226
FBG	PSMB3	-0.599952	0.0233223	-0.648352	0.0121442
FBG	PTPN12	-0.692502	0.0060509	-0.687912	0.00654004
FBG	SLC9A1	-0.599984	0.0233132	-0.81978	0.000331437
FBG	TMEM63A	-0.545323	0.04371	-0.767033	0.00136768
FBG	UBE2O	-0.538235	0.0470871	-0.626374	0.0165419
FBG	WAS	-0.537236	0.0475778	-0.608791	0.0208566
TG	A2ML1	0.690624	0.00896373	0.726273	0.00493412
TG	ALDOA	-0.60523	0.0283948	-0.627236	0.0217525
TG	ALOX12	-0.671019	0.0120451	-0.640991	0.0182347
TG	ANXA7	-0.638465	0.0188465	-0.729024	0.00469483
TG	APOC4	0.685555	0.00969508	0.696012	0.00823316
TG	APOC4_APOC2	0.866522	0.000126914	0.855572	0.000191546
TG	ARHGDIA	-0.646198	0.0170208	-0.759285	0.00260909
TG	BANF1	-0.611481	0.026374	-0.679505	0.0106263
TG	CAVIN2	-0.592807	0.032745	-0.602476	0.0293199
TG	CCT5	-0.564804	0.0443093	-0.649244	0.0163392
TG	CD151	-0.714563	0.00605943	-0.781294	0.00161217
TG	DARS	-0.616365	0.0248704	-0.583219	0.0364209
TG	DCD	0.646606	0.0169283	0.594223	0.0322258
TG	DENND1A	0.562144	0.0455429	0.800551	0.00101054
TG	DNM2	-0.648976	0.0163982	-0.66575	0.012995
TG	EZR	0.605591	0.028275	0.621734	0.023292
TG	F13A1	-0.597676	0.0309855	-0.621734	0.023292
TG	GP5	-0.679598	0.0106117	-0.618983	0.0240913
TG	GSN	-0.621192	0.0234478	-0.71802	0.00570865
TG	ILK	-0.57986	0.0377772	-0.662999	0.0135129
TG	ITGB5	0.557657	0.0476789	0.704265	0.00720314
TG	KATNAL2	-0.621291	0.0234192	-0.704265	0.00720314
TG	KIF2A	-0.645466	0.0171877	-0.632738	0.0202898
TG	LCN2	0.56624	0.0436535	0.742779	0.00362936
TG	LRRC7	-0.612664	0.0260038	-0.654746	0.0151602
TG	NME2	-0.647936	0.0166293	-0.616232	0.0249107
TG	SEPTIN7	-0.564121	0.0446237	-0.643742	0.0175856
TG	SH3BGRL2	-0.586049	0.0353061	-0.566713	0.043439
TG	SLC44A2	0.628754	0.0213414	0.627236	0.0217525
TG	SRI	-0.625989	0.0220946	-0.651995	0.0157414
TG	STX7	-0.561238	0.0459682	-0.629987	0.0210117
TG	TUBB	-0.564254	0.0445624	-0.731775	0.00446458
TG	VAMP2	-0.680259	0.0105068	-0.679505	0.0106263
TG	WBP2	-0.628695	0.0213572	-0.751032	0.00308664
TG	XPNPEP3	-0.559022	0.0470216	-0.577717	0.0386612
iEGP high-insulin clamp	GP6	0.630659	0.037492	0.624147	0.040124
iEGP high-insulin clamp	KRT84	0.793767	0.0035368	0.747155	0.00822565
iEGP high-insulin clamp	LRRC57	0.65924	0.0273505	0.646927	0.031446
iEGP high-insulin clamp	OSTF1	0.722763	0.0119768	0.824604	0.00178946
iEGP high-insulin clamp	SLC25A6	0.660402	0.0269844	0.683373	0.0204399
iEGP high-insulin clamp	SLC9A1	0.70491	0.0154134	0.674261	0.0228823
iEGP high-insulin clamp	TEC	0.671943	0.0235354	0.66515	0.0255252
VO2max	RRAS	0.550207	0.0414887	0.542857	0.044864
VO2max	TBXA2R	-0.641074	0.0134866	-0.683516	0.00703674
VO2max	TPP1	0.573016	0.0321962	0.542857	0.044864
Liver lipid content	DENND1A	0.793848	0.0186559	0.928571	0.000862968
Liver lipid content	ESD	-0.737843	0.0366507	-0.738095	0.0365528
Liver lipid content	HBD	-0.737966	0.0366028	-0.833333	0.0101755
Liver lipid content	HBG1	-0.817005	0.0132944	-0.809524	0.0149027
Liver lipid content	HLA_G	-0.793879	0.018648	-0.714286	0.0465282
Liver lipid content	MAP4K4	0.807255	0.0154134	0.809524	0.0149027
Liver lipid content	MFN1	0.783371	0.0214646	0.833333	0.0101755
Liver lipid content	PDIA4	0.75351	0.0308598	0.761905	0.0280049
Liver lipid content	PSMB6	0.724061	0.0422559	0.761905	0.0280049
M-value	ANXA2	-0.610402	0.0156606	-0.839286	9.13694e-05
M-value	ARG1	-0.563464	0.028715	-0.639286	0.0102884
M-value	CD58	-0.514363	0.0497991	-0.589286	0.0207944
M-value	CDSN	-0.562297	0.0291203	-0.714286	0.00277438
M-value	CMBL	0.558907	0.0303215	0.585714	0.0217765
M-value	CTSD	-0.549473	0.0338608	-0.703571	0.00342434
M-value	DENND1A	-0.659701	0.00745332	-0.678571	0.00541655
M-value	DSC1	-0.664286	0.00691068	-0.646429	0.00921455
M-value	FABP4	-0.578094	0.0239902	-0.610714	0.0155928
M-value	GGCT	-0.514456	0.0497505	-0.582143	0.0227937
M-value	IGHV3_43	0.534231	0.0402225	0.603571	0.0172001
M-value	IGHV3_73	0.583901	0.0222886	0.553571	0.0322871
M-value	KRT33B	0.666373	0.00667415	0.521429	0.0462192
M-value	KRT73	-0.543355	0.0363164	-0.653571	0.00823037
M-value	PPBP	0.691901	0.00426473	0.685714	0.00477225
M-value	PRDX1	-0.737927	0.00168563	-0.807143	0.000275244
M-value	PSMB6	-0.635547	0.0108882	-0.675	0.0057635
M-value	PTPN12	0.55561	0.031525	0.535714	0.039567
M-value	S100A9	-0.527149	0.0434633	-0.653571	0.00823037
M-value	TFPI	0.539518	0.0379226	0.546429	0.0350667
M-value	TFRC	-0.657603	0.00771248	-0.707143	0.00319548
M-value	YES1	0.560878	0.0296187	0.589286	0.0207944
NEFA	ACTBL2	-0.52937	0.0424269	-0.65	0.00871158
NEFA	APMAP	-0.545991	0.0352424	-0.625	0.0127275
NEFA	ARF6	-0.526951	0.0435566	-0.539286	0.0380217
NEFA	ATP1B3	-0.612808	0.0151444	-0.667857	0.00650996
NEFA	CD82	-0.555119	0.0317075	-0.660714	0.00733057
NEFA	MFN1	0.721151	0.00241263	0.607143	0.0163813
NEFA	PTPN12	-0.571779	0.025951	-0.678571	0.00541655
NEFA	SLC9A1	-0.51681	0.0485367	-0.742857	0.00150949
Subcutaneous fat	ADH5	0.737802	0.009544	0.736364	0.00975954
Subcutaneous fat	ATP5PO	0.691468	0.018431	0.663636	0.0259841
Subcutaneous fat	BRK1	0.688052	0.0192607	0.618182	0.0426456
Subcutaneous fat	CLDN3	0.750307	0.00781287	0.763636	0.00623306
Subcutaneous fat	CTDSPL	0.704383	0.0155244	0.836364	0.00133319
Subcutaneous fat	CYCS	0.873817	0.000438082	0.8	0.00311043
Subcutaneous fat	FAM49B	0.818976	0.00204501	0.718182	0.0127996
Subcutaneous fat	GP6	0.686607	0.0196195	0.7	0.016471
Subcutaneous fat	HBA1	0.678118	0.0218245	0.654545	0.0288646
Subcutaneous fat	HBB	0.733855	0.0101439	0.754545	0.00728204
Subcutaneous fat	HBD	0.727009	0.0112491	0.736364	0.00975954
Subcutaneous fat	LRRC57	0.744344	0.00860685	0.618182	0.0426456
Subcutaneous fat	NIPSNAP3A	0.621324	0.041304	0.636364	0.035287
Subcutaneous fat	NOX1	0.618084	0.0426878	0.654545	0.0288646
Subcutaneous fat	NPEPPS	0.716203	0.0131674	0.636364	0.035287
Subcutaneous fat	PSTPIP2	0.623279	0.0404847	0.681818	0.0208429
Subcutaneous fat	PTPN12	0.790079	0.00380854	0.754545	0.00728204
Subcutaneous fat	RNASE3	0.713822	0.0136198	0.645455	0.0319628
Subcutaneous fat	SLC25A6	0.693116	0.0180402	0.645455	0.0319628
Subcutaneous fat	SLC9A1	0.832245	0.00148162	0.827273	0.00167697
Subcutaneous fat	SYPL1	0.850242	0.000913788	0.727273	0.011205
Subcutaneous fat	TMEM63A	0.767319	0.00584141	0.645455	0.0319628
Subcutaneous fat	TREML1	0.724304	0.0117089	0.627273	0.0388453
Subcutaneous fat	UBE2N	0.818933	0.00204703	0.636364	0.035287
Subcutaneous fat	UBE2O	0.751215	0.00769688	0.690909	0.018565
Subcutaneous fat	WAS	0.767802	0.0057914	0.654545	0.0288646
Visceral fat	BASP1	0.659183	0.0273684	0.836364	0.00133319
Visceral fat	CAP1_1	0.645639	0.0318978	0.736364	0.00975954
Visceral fat	CCT6A	0.718254	0.0127864	0.772727	0.00529949
Visceral fat	CYFIP2	-0.707726	0.0148293	-0.690909	0.018565
Visceral fat	EEF1A1	0.713031	0.0137726	0.672727	0.023313
Visceral fat	GLIPR2	0.691065	0.0185275	0.718182	0.0127996
Visceral fat	GMPR	0.651582	0.0298502	0.754545	0.00728204
Visceral fat	GNAI2	0.698394	0.0168279	0.681818	0.0208429
Visceral fat	GNAO1	0.758563	0.00680369	0.7	0.016471
Visceral fat	GNB2	0.633481	0.0363895	0.636364	0.035287
Visceral fat	HLA_C_1	0.772917	0.00528114	0.790909	0.00374608
Visceral fat	HPSE	-0.676251	0.0223322	-0.7	0.016471
Visceral fat	ITGB2	0.701623	0.0161158	0.645455	0.0319628
Visceral fat	KIF20B	0.715011	0.0133924	0.654545	0.0288646
Visceral fat	PFKL	-0.751655	0.00764111	-0.672727	0.023313
Visceral fat	S100A16	-0.661918	0.0265124	-0.8	0.00311043
Visceral fat	THBS1	-0.763497	0.00624829	-0.7	0.016471
